# Supplementary material for: Viral Surveillance in Serum Samples From Patients With Acute Liver Failure By Metagenomic Next-Generation Sequencing
Source: Clin Infect Dis. 2017 Jul 19;65(9):1477–85. doi: 10.1093/cid/cix596 (PMC5848299; doi:10.1093/cid/cix596)
Supplement: Supplementary_Tables [file cix596_suppl_supplementary_tables_1-8.xlsx]

## Sheet: Supplementary Table 1-ClinData
Patient ID	Primary cause of ALF	Type	Visit Number	Sex	Ethnicity: Hispanic or Latino?	Liver transplanted at 21 days after enrollment?	Age	Chronic Liver Disease	Endocrine/Diabetes	Psychiatric disease	Neuro/Seizure	Hypertension	Heart Disease	Renal Disease	Pulmonary Disease	Substance Abuse	GI Disease	HIV/AIDS	IDU any time in the past	Other	Pre-ALI/ALF Karofsky score	Vital status at 21 days post study admission
10-2006	Hepatitis A	Control	3	M	Y	N	23	N	N	N	N	N	N	N	N	N	N	N	N	N		Alive
10-2010	Indeterminate	Experimental		F	N	N	22	N	N	N	N	N	N	N	N	N	N	Y	N	Y		Dead
10-2017	Indeterminate	Experimental		M	N	N	33	N	N	N	Y	Y	N	Y	N	N	N	N	N	N		Alive
10-2028	Indeterminate	Experimental	1	M	N	N	37	N	N	N	N	N	N	N	N	Y	N	N	N	N		Dead
10-2033	Indeterminate	Experimental	1	M	Y	N	23	N	N	N	N	N	N	Y	N	N	N	N	N	Y		Dead
10-2053	Indeterminate	Experimental		M	N	N	28	Y	N	N	N	N	N	N	N	Y	N	N	N	N		Dead
11-2071	Indeterminate	Experimental		M	N	N	41	N	N	N	N	N	N	N	N	N	N	N	N	N		Dead
11-2097	Indeterminate	Experimental		F	N	Y	22	N	N	N	N	N	N	N	N	N	N	N	N	Y		Alive
11-2098	Indeterminate	Experimental	1	M	N	N	45	N	N	Y	N	N	N	N	N	Y	Y	N	N	N		Alive
11-2105	Indeterminate	Experimental		F	N	N	33	N	N	Y	N	N	N	N	N	Y	N	N	N	N		Dead
11-2120	Indeterminate	Experimental	1	F	N	Y	32	N	N	N	N	N	N	N	N	N	N	N	N	Y		Alive
11-2126	Indeterminate	Experimental	1	F	N	N	24	N	N	N	Y	N	N	N	N	N	N	N	N	Y		Dead
12-2181	Indeterminate	Experimental		F	N	N	42	N	N	N	N	N	N	N	N	Y	N	N	N	Y		Alive
10-3875	Indeterminate	Experimental		F	N	N	30	Y	Y	N	N	N	N	N	Y	N	N	N	Y	N		Alive
11-3973	Indeterminate	Experimental		M	N	N	43	N	N	N	N	N	Y	N	N	N	N	N	N	Y		Dead
10-4027	Indeterminate	Experimental		F	Y	N	41	N	N	N	N	N	N	N	N	N	N	N	N	Y	100	Dead
11-4258	Indeterminate	Experimental		M	N	N	45	N	N	N	N	Y	Y	Y	Y	N	N	N	N	N	100	Dead
10-4348	Shock/ischemia	Control		F	N	N	23	N	Y	Y	N	N	N	N	N	N	Y	N	N	Y	100	Alive
10-4350	Indeterminate	Experimental		F	N	Y	42	N	N	Y	N	N	N	N	Y	N	Y	N	N	N	100	Alive
13-2383	Indeterminate	Experimental		M	N	N	41	N	Y	N	Y	Y	N	N	Y	N	Y	N	N	N		Alive
13-0298	Indeterminate	Experimental		F	N	N	56	N	Y	N	N	N	N	N	N	N	N	N	N	N		Dead
13-0299	Indeterminate	Experimental		F	N	N	55	N	N	Y	N	N	N	N	N	N	N	N	N	N		Dead
13-0307	Indeterminate	Experimental		F	N	N	83	N	N	Y	N	N	N	N	N	N	N	N	N	Y		Alive
13-2197	Indeterminate	Experimental		F	N	Y	47	N	N	N	N	N	N	N	N	N	N	N	N	N		Alive
13-2199	Indeterminate	Experimental		F	N	Y	39	N	N	N	N	N	N	N	N	N	N	N	N	N		Alive
13-2207	Hepatitis A	Control	2	F	Y	N	39	N	N	N	N	N	N	N	N	N	N	N	N	N		No Data
13-2209	Indeterminate	Experimental		F	Y	Y	48	N	N	N	N	N	N	N	N	N	N	N	N	N		Alive
13-2211	Indeterminate	Experimental		M	N	Y	21	N	N	N	N	N	N	N	N	N	N	N	N	Y		Dead
13-2212	Indeterminate	Experimental		M	N	Y	17	N	N	N	N	N	N	N	N	N	N	N	N	N	100	Alive
13-2226	Indeterminate	Experimental	1	F	N	Y	49	N	N	N	N	N	N	N	N	N	N	N	N	N		Alive
13-2227	Indeterminate	Experimental	1	M	N	N	55	N	Y	N	N	N	N	N	N	N	Y	N	N	Y		Dead
13-2229	Indeterminate	Experimental		M	N	Y	59	N	N	N	N	N	N	N	N	N	N	N	N	N		Alive
13-2232	Indeterminate	Experimental		F	Y	N	48	N	N	Y	N	Y	N	N	Y	N	N	N	N	Y		Dead
13-2234	Indeterminate	Experimental		M	N	Y	31	N	N	N	N	N	N	N	N	N	N	N	N	N	100	Alive
13-2236	Indeterminate	Experimental	1	M	Y	Y	21	N	N	N	N	N	N	N	N	N	N	N	N	N		Alive
13-2238	Indeterminate	Experimental		F	N	Y	38	N	N	Y	N	N	N	N	N	N	N	N	N	N	90	Alive
13-2256	Indeterminate	Experimental	1	F	N	Y	37	N	N	N	N	N	N	N	N	N	N	N	N	N		Alive
13-2264	Indeterminate	Experimental	1	F	Y	N	33	N	N	N	N	N	N	N	N	N	N	N	N	Y		Dead
13-2266	Indeterminate	Experimental	3	M	N	Y	18	N	N	N	N	N	N	N	Y	N	N	N	N	N		Alive
13-2272	Acetaminophen	Control	1	F	N	N	50	N	N	Y	N	Y	N	N	N	N	N	N	Y	Y		Alive
13-2273	Indeterminate	Experimental	1	M	N	N	38	N	Y	Y	N	N	Y	N	N	N	Y	Y	N	N		Alive
13-2279	Drug induced hepatitis	Control		F	Y	N	67	N	Y	N	N	Y	N	N	Y	N	N	N	N	Y		Alive
13-2288	Indeterminate	Experimental	1	F	N	Y	19	N	N	N	N	N	N	N	N	N	N	N	N	N		Alive
13-2292	Indeterminate	Experimental	1	F	N	Y	59	N	N	N	N	Y	N	N	N	N	N	N	N	Y		Dead
13-2302	Indeterminate	Experimental	1	F	Y	Y	42	N	N	N	N	N	N	N	N	N	N	N	N	Y		Alive
13-2308	Autoimmune hepatitis	Control	1	F	N	Y	31	N	N	N	N	N	N	N	N	N	N	N	N	Y		Alive
13-2316	Indeterminate	Experimental	1	F	N	N	65	N	N	N	N	Y	N	N	N	N	N	N	N	Y		Dead
13-2323	Indeterminate	Experimental	1	M	N	N	51	N	Y	Y	N	Y	N	N	N	N	Y	N	N	N		Alive
13-2324	Indeterminate	Experimental	1	F	N	Y	44	N	N	N	N	N	N	N	N	N	Y	N	N	Y	100	Alive
13-2326	Indeterminate	Experimental	1	F	N	Y	29	N	N	N	Y	N	N	N	N	N	Y	N	N	Y		Alive
13-2351	Indeterminate	Experimental		F	N	Y	24	N	N	N	N	N	N	N	Y	N	N	N	N	Y		Alive
13-2354	Indeterminate	Experimental	1	F	N	Y	38	N	Y	N	N	N	N	N	Y	N	N	N	N	N		Alive
13-2376	Indeterminate	Experimental		F	Y	Y	33	N	N	N	N	N	N	N	N	N	Y	N	N	Y		Alive
13-2386	Indeterminate	Experimental		F	N	No Data	55	N	Y	N	N	N	N	Y	N	N	N	N	N	Y		No Data
13-3713	Indeterminate	Experimental		F	N	Y	33	N	N	N	N	N	N	N	N	N	N	N	N	N		Alive
13-3941	Indeterminate	Experimental		M	Y	N	48	N	N	N	Y	N	N	N	N	N	N	N	N	Y		Dead
13-4113	Indeterminate	Experimental		F	N	N	66	N	Y	Y	N	Y	Y	N	N	N	Y	N	N	Y	60	Alive
13-4207	Indeterminate	Experimental		F	N	No Data	25	N	N	Y	N	N	N	N	N	N	Y	N	N	N	100	Alive
13-4248	Indeterminate	Experimental		F	N	Y	38	N	N	N	N	N	N	N	Y	N	N	N	N	Y	100	Alive
14-2412	Indeterminate	Experimental		M	N	N	81	N	Y	N	N	Y	Y	Y	N	N	N	N	N	N		Alive
14-2424	Acetaminophen	Control	2	F	N	N	40	N	N	N	N	N	N	N	N	N	N	N	N	N		Alive
14-2425	Indeterminate	Experimental		F	N	N	23	N	N	N	N	N	N	N	N	N	N	N	N	Y		Alive
14-2436	Indeterminate	Experimental	1	M	N	Y	18	N	N	N	N	N	N	N	N	N	N	N	N	N		Alive
14-2438	Indeterminate	Experimental	2	M	N	Y	54	N	N	N	N	N	N	N	N	N	Y	N	N	N		Alive
14-2440	Hepatitis B	Control	1	F	N	N	38	N	N	Y	N	N	N	N	N	N	N	N	N	N		Dead
14-2448	Indeterminate	Experimental		F	N	Y	64	N	N	N	N	N	N	N	N	N	N	N	N	N		Dead
15-2453	Indeterminate	Experimental		M	N	Y	41	N	N	N	N	N	N	N	N	N	N	N	N	N	100	Alive
15-2455	Hepatitis A	Control	2	M	N	N	48	N	N	N	N	N	N	N	N	N	N	N	N	N	90	Alive
15-2459	Indeterminate	Experimental		M	N	Y	28	N	N	N	N	N	N	N	N	N	N	N	N	N	100	Alive
15-2479	Indeterminate	Experimental	1	F	N	N	35	N	N	Y	Y	N	N	N	N	Y	N	N	N	N		Dead
15-2482	Indeterminate	Experimental	1	M	N	Y	47	N	N	Y	N	N	N	N	N	N	Y	N	N	Y	100	Alive
15-2483	Indeterminate	Experimental	1	F	N	N	56	N	Y	N	N	Y	N	N	N	N	Y	N	N	N		Alive
15-2508	Indeterminate	Experimental		M	N	N	19	N	N	N	N	N	N	N	N	Y	N	N	N	N		Alive
16-2515	Indeterminate	Experimental		F	N	Y	39	N	N	N	N	N	N	N	N	N	N	N	N	N		Alive
16-2520	Indeterminate	Experimental		F	N	Y	44	N	N	N	N	N	N	N	N	N	N	N	N	N		Alive
16-2524	Indeterminate	Experimental		F	N	Y	22	N	N	N	N	N	N	N	N	N	N	N	N	N		Alive
16-2531	Indeterminate	Experimental		F	Y	Y	30	N	N	N	N	N	N	N	N	N	Y	N	N	N	20	Alive
16-2535	Indeterminate	Experimental	1	F	N	N	34	N	N	N	N	N	N	N	N	N	N	N	N	Y		Dead
16-2539	Indeterminate	Experimental		M	N	N	29	N	N	N	N	N	N	N	N	N	N	N	N	N		Alive
16-2540	Indeterminate	Experimental		M	N	N	25	N	N	N	N	N	N	N	Y	Y	N	N	N	Y	100	Alive
16-2543	Indeterminate	Experimental	1	M	N	N	71	N	Y	N	N	Y	Y	Y	N	N	Y	N	N	Y		Dead
16-2545	Indeterminate	Experimental		F	N	N	45	N	N	Y	N	N	N	N	N	Y	N	N	N	N		Alive
16-2547	Indeterminate	Experimental	1	M	N	Y	31	N	N	N	N	N	N	N	N	N	N	N	N	Y	20	Alive
16-2551	Indeterminate	Experimental	1	F	N	N	51	N	Y	N	N	N	N	N	N	N	N	N	N	Y		Alive
16-2552	Indeterminate	Experimental	2	F	N	N	19	N	N	Y	N	N	N	N	N	Y	N	N	N	N		No Data
16-2561	Indeterminate	Experimental	1	F	N	N	50	N	N	N	N	N	N	N	N	N	N	N	N	N		Dead
17-2570	Indeterminate	Experimental		F	N	N	27	N	N	N	N	N	N	N	N	N	N	N	N	N		Dead
17-2571	Indeterminate	Experimental		F	N	Y	63	N	N	N	N	N	N	N	N	N	N	N	N	N		Alive
17-2572	Indeterminate	Experimental		M	N	N	76	N	N	N	N	N	N	N	N	N	N	N	N	N		Dead
17-2604	Indeterminate	Experimental	1	F	N	N	33	N	N	N	Y	N	N	N	N	N	N	N	N	N		Dead
17-2605	Indeterminate	Experimental	1	F	N	Y	26	N	N	N	Y	N	N	N	N	N	N	N	N	N		Dead
17-2607	Indeterminate	Experimental	1	M	N	N	19	N	N	N	N	N	N	N	N	N	N	N	N	N	20	Alive
17-2608	Indeterminate	Experimental	1	M	N	N	18	N	N	Y	Y	N	N	N	N	N	N	N	N	Y		Dead
17-2610	Autoimmune hepatitis	Control	1	F	Y	N	56	N	Y	Y	N	Y	Y	Y	N	N	N	N	N	Y		Alive
17-2613	Indeterminate	Experimental	1	M	N	Y	24	N	N	N	N	N	N	N	N	N	N	N	N	N	90	Alive
18-2620	Indeterminate	Experimental		F	N	N	55	N	N	N	N	N	N	N	N	N	N	N	N	N		Dead
18-2629	Indeterminate	Experimental		F	N	N	32	N	N	N	N	N	N	N	N	N	N	N	N	N		Dead
18-2634	Indeterminate	Experimental		M	N	N	28	N	N	N	N	N	N	N	N	N	N	N	N	N		Dead
18-2635	Indeterminate	Experimental		M	N	N	39	Y	N	N	N	N	N	N	N	N	N	N	N	N		Alive
18-2636	Indeterminate	Experimental		M	N	N	20	N	N	N	Y	N	N	N	N	N	N	N	N	N	50	Alive
18-2644	Indeterminate	Experimental		F	N	N	50	N	N	N	N	N	N	N	N	N	Y	N	N	Y		Dead
18-2649	Indeterminate	Experimental	1	M	N	N	75	N	N	N	N	N	N	N	N	N	Y	N	N	N		Dead
18-2652	Hepatitis B	Control	2, 3 (new)	M	N	N	25	N	N	N	N	N	N	N	N	N	N	N	N	N		Alive
18-2653	Hepatitis B	Control	1	M	N	Y	59	Y	N	N	Y	N	N	N	Y	N	Y	N	N	Y	100	Alive
18-2655	Indeterminate	Experimental		F	N	N	30	N	Y	Y	N	Y	N	N	N	N	N	N	N	Y		Alive
18-2656	Indeterminate	Experimental	1	M	N	N	58	N	N	Y	N	N	Y	N	Y	N	Y	N	N	Y		Alive
18-2672	Indeterminate	Experimental	1	M	N	Y	24	N	N	Y	N	N	N	N	N	N	N	N	N	N	100	Alive
18-2676	Indeterminate	Experimental		F	N	Y	51	N	Y	Y	N	N	N	N	N	N	N	N	N	Y	70	Alive
18-2695	Indeterminate	Experimental		F	N	N	54	Y	Y	Y	N	Y	N	N	N	N	N	N	Y	Y		No Data
19-2711	Indeterminate	Experimental		F	N	N	42	N	N	N	N	N	N	N	N	N	N	N	N	Y		Dead
19-2722	Indeterminate	Experimental	5	F	N	N	25	N	N	N	N	N	N	N	N	Y	N	N	N	Y		Dead
19-2725	Indeterminate	Experimental	1	F	N	N	29	N	N	Y	N	N	N	N	N	N	N	N	N	Y		Alive
19-2726	Indeterminate	Experimental	2	M	N	Y	19	N	N	N	N	N	N	N	N	N	N	N	N	N	100	Alive
19-2728	Indeterminate	Experimental	1	F	N	Y	21	N	N	N	N	N	N	N	N	N	Y	N	N	N		Alive
19-2729	Indeterminate	Experimental		M	N	N	43	N	N	N	N	N	N	N	N	N	N	N	N	Y		Dead
19-2739	Indeterminate	Experimental		M	N	Y	29	N	N	N	N	N	N	N	N	N	Y	N	N	Y		Alive
20-2751	Indeterminate	Experimental		F	N	N	69	N	N	N	N	N	N	N	N	N	N	N	N	N		Dead
20-2752	Indeterminate	Experimental		M	N	Y	27	N	N	N	N	N	N	N	N	N	N	N	N	N		Alive
20-2754	Indeterminate	Experimental		M	N	Y	15	N	N	N	N	N	N	N	N	N	N	N	N	N		Alive
20-2756	Indeterminate	Experimental	1	F	N	N	39	N	Y	N	N	Y	N	N	N	N	N	N	N	Y		Dead
20-2776	Indeterminate	Experimental	1	F	N	Y	43	N	N	N	N	N	N	N	N	N	N	N	N	N	100	Alive
20-2777	Indeterminate	Experimental	1	F	N	N	35	N	N	Y	N	N	N	N	N	Y	N	N	N	N	80	Alive
20-2778	Indeterminate	Experimental	1	M	N	N	18	N	N	N	N	N	N	N	N	N	N	N	N	N		Alive
20-2779	Indeterminate	Experimental	1	F	N	Y	46	N	N	N	N	N	N	N	N	N	N	N	N	N		Alive
21-2796	Indeterminate	Experimental		M	Y	N	26	N	N	N	N	N	N	N	N	N	N	N	N	N		No Data
21-2797	Indeterminate	Experimental		F	N	N	52	N	N	N	N	N	N	N	N	N	N	N	N	N		No Data
21-2824	Indeterminate	Experimental	1 (DL); 2(SS); 3(new)	F	Y	Y	27	N	N	N	N	N	N	N	N	N	N	N	N	N		No Data
21-2827	Indeterminate	Experimental	1	M	N	N	32	N	N	N	N	N	N	N	N	N	N	N	N	N		Dead
21-2833	Indeterminate	Experimental	1	F	N	N	69	N	Y	Y	Y	Y	N	N	N	Y	N	N	N	N		No Data
21-2838	Indeterminate	Experimental	1	F	N	Y	66	N	Y	N	N	Y	N	N	N	N	N	N	N	N		Alive
21-2844	Indeterminate	Experimental	1	M	N	Y	44	N	N	N	N	N	N	N	N	N	N	N	N	N		No Data
21-2850	Indeterminate	Experimental	1	M	Y	Y	18	N	N	N	N	N	N	N	N	N	N	N	N	N		Alive
21-2858	Indeterminate	Experimental	1	M	N	Y	67	N	Y	N	N	N	Y	N	N	N	N	N	N	Y		Alive
21-2860	Indeterminate	Experimental	1	F	N	N	55	N	Y	N	N	N	N	N	N	N	N	N	N	N		No Data
21-2866	Indeterminate	Experimental	1	F	N	Y	21	N	N	Y	N	N	N	N	N	Y	N	N	N	Y		No Data
21-2871	Indeterminate	Experimental	1	F	Y	N	50	N	N	N	Y	N	N	N	N	N	N	N	N	N		Dead
23-2899	Indeterminate	Experimental		F	N	N	32	N	N	N	N	N	N	N	N	N	N	N	N	N		Dead
23-2911	Hepatitis A	Control	2	M	N	N	21	N	N	N	N	N	N	N	N	N	N	N	N	N		Alive
23-2915	Indeterminate	Experimental		M	N	N	50	N	N	N	N	N	N	N	N	N	N	N	N	N		Dead
23-2916	Indeterminate	Experimental		F	N	N	66	N	N	N	N	N	N	N	N	N	N	N	N	N		Dead
23-2925	Indeterminate	Experimental		M	N	Y	32	N	N	N	N	N	N	N	Y	N	N	N	N	N	100	Alive
23-2956	Indeterminate	Experimental		M	N	N	23	Y	N	N	N	N	N	N	N	N	N	N	N	Y	100	Alive
23-2983	Indeterminate	Experimental	1	M	N	N	23	N	N	N	N	N	N	N	N	N	N	N	N	N	100	Alive
23-2989	Indeterminate	Experimental	1	M	N	N	40	N	N	N	Y	N	N	Y	N	Y	N	N	N	Y		Dead
23-2995	Indeterminate	Experimental	2	M	N	N	63	N	Y	N	N	N	N	N	N	N	N	N	N	N		Dead
23-2996	Indeterminate	Experimental	1	M	N	N	46	N	N	N	N	N	N	N	N	N	N	N	N	Y		Dead
23-3008	Indeterminate	Experimental		F	N	N	43	N	N	Y	N	N	N	N	N	Y	N	N	N	N	50	Dead
23-3011	Indeterminate	Experimental	2	F	N	Y	29	N	N	N	N	N	N	N	N	N	N	N	N	N	100	Alive
23-3017	Indeterminate	Experimental	1	M	N	Y	18	N	N	N	N	N	N	N	Y	N	N	N	N	N	100	Alive
23-3018	Indeterminate	Experimental	1	F	N	N	48	N	N	N	N	N	N	N	N	N	N	N	N	Y		Dead
23-3049	Indeterminate	Experimental	1	F	N	N	64	N	N	N	N	Y	N	N	N	N	N	N	N	N		Dead
24-3098	Indeterminate	Experimental		F	N	Y	47	N	N	N	N	N	N	N	N	N	N	N	N	N		Alive
24-3663	Acetaminophen	Control		F	N	Y	34	N	N	N	N	N	N	N	N	N	N	N	N	Y		Alive
24-4032	Indeterminate	Experimental		F	N	Y	57	N	N	N	N	N	N	N	N	N	Y	N	N	Y	100	Alive
25-3104	Indeterminate	Experimental		M	N	N	45	Y	N	N	N	N	N	N	N	N	N	N	N	Y		Dead
25-3105	Indeterminate	Experimental	1	M	N	N	46	Y	N	N	N	N	N	N	N	N	N	N	N	Y		Dead
25-3114	Indeterminate	Experimental		F	N	N	21	N	N	N	N	N	N	N	N	N	N	N	N	N		Dead
25-3122	Indeterminate	Experimental	1	F	N	N	23	N	N	N	N	N	N	N	N	N	N	N	N	Y		Dead
25-3128	Indeterminate	Experimental	1	F	Y	N	34	N	Y	N	N	N	N	N	N	N	N	N	N	Y		Dead
25-3133	Indeterminate	Experimental	2	M	N	N	36	N	N	N	Y	N	N	N	N	N	N	N	N	N	100	Alive
25-3166	Indeterminate	Experimental		F	N	Y	33	N	N	N	N	N	N	N	N	N	N	N	N	Y		Alive
25-3736	Indeterminate	Experimental		F	N	N	28	N	Y	N	N	N	N	Y	N	N	N	N	N	Y		Dead
27-3203	Indeterminate	Experimental		F	N	No Data	41	N	N	N	N	N	N	N	N	Y	N	N	N	Y		No Data
31-3232	Indeterminate	Experimental	1	F	Y	N	59	N	N	Y	N	Y	Y	N	Y	N	N	N	N	Y		Dead
33-3251	Hepatitis B	Control	1	M	Y	N	18	N	N	N	N	N	N	N	N	N	N	N	Y	Y		Dead
33-3254	Indeterminate	Experimental	1	F	Y	Y	18	N	N	N	N	N	N	N	N	N	N	N	N	N		No Data
34-3270	Indeterminate	Experimental	1	F	N	N	46	N	N	Y	Y	N	N	N	N	N	N	N	N	Y	100	Alive
34-3283	Indeterminate	Experimental		M	N	N	65	N	N	N	N	Y	Y	N	Y	N	Y	N	N	Y		Dead
34-4254	Indeterminate	Experimental		F	N	N	18	N	N	N	N	N	N	N	N	N	N	N	N	N		Dead
35-3325	Indeterminate	Experimental	2	F	N	N	24	N	N	N	N	N	N	N	N	Y	N	N	N	N		Alive
35-3337	Indeterminate	Experimental	1	M	N	N	39	N	N	N	N	N	Y	N	N	N	N	N	N	Y		Dead
35-3344	Indeterminate	Experimental	1	F	N	Y	34	N	N	N	N	N	N	N	N	N	N	N	N	N	100	Alive
35-3347	Indeterminate	Experimental	1	F	N	Y	48	N	N	Y	N	N	N	N	N	N	N	N	N	N	100	Alive
35-3348	Indeterminate	Experimental		M	N	N	32	N	Y	Y	N	Y	N	N	N	N	Y	N	Y	Y		Dead
35-3354	Indeterminate	Experimental		F	N	N	60	N	Y	N	N	Y	N	N	N	N	N	N	N	N		Dead
36-3364	Indeterminate	Experimental	1	F	N	Y	25	N	N	N	N	N	N	N	N	N	N	N	N	N		Alive
36-3992	Indeterminate	Experimental		F	N	N	46	N	N	Y	N	N	Y	N	Y	N	N	N	N	N		Dead
36-4210	Indeterminate	Experimental		M	N	N	23	N	N	N	N	N	N	N	Y	N	N	N	N	N	100	Alive
37-3389	Indeterminate	Experimental		M	Y	Y	23	N	N	N	N	N	N	N	N	N	N	N	N	Y	100	Alive
37-3390	Indeterminate	Experimental	1	M	N	Y	21	N	N	N	N	N	N	N	N	N	N	N	N	N		Dead
37-3393	Indeterminate	Experimental	1	F	N	N	51	N	Y	Y	N	Y	Y	Y	N	N	N	N	N	Y		Dead
37-3400	Indeterminate	Experimental	1	M	N	N	47	N	N	Y	N	Y	N	N	N	N	N	N	N	Y		Dead
37-3409	Indeterminate	Experimental	1	F	N	N	68	N	N	N	N	N	Y	N	N	N	N	N	N	Y		Dead
37-3424	Indeterminate	Experimental	1	F	N	N	51	N	N	N	Y	N	N	N	N	N	Y	N	Y	N		Dead
37-3452	Indeterminate	Experimental		M	N	N	44	N	N	N	N	N	N	N	N	N	N	N	N	N		Dead
37-3453	Indeterminate	Experimental	1	M	N	Y	61	N	N	N	N	N	N	N	N	N	N	N	N	N	100	Alive
37-3464	Indeterminate	Experimental		M	N	No Data	36	N	N	N	N	N	N	N	N	N	N	N	N	N		Alive
37-3469	Indeterminate	Experimental		M	N	Y	46	N	Y	N	N	N	N	N	N	N	N	N	N	N	100	Alive
37-3479	Indeterminate	Experimental		M	N	N	61	N	Y	N	N	N	Y	N	N	N	N	N	N	N		Alive
37-3754	Indeterminate	Experimental		F	N	Y	34	N	N	Y	N	N	N	N	N	N	N	N	N	N		Alive
37-4056	Drug induced hepatitis	Control		F	N	Y	61	N	Y	N	N	N	N	N	N	N	N	N	N	N	100	Alive
37-4067	Indeterminate	Experimental		M	N	N	53	N	N	N	N	N	N	N	N	N	N	N	N	N	100	Dead
37-4121	Indeterminate	Experimental		M	N	Y	52	N	Y	N	N	Y	N	N	N	N	N	N	N	N	100	Alive
37-4141	Indeterminate	Experimental		M	N	N	62	N	Y	N	N	Y	N	N	N	N	N	N	N	Y	100	Dead
38-3509	Indeterminate	Experimental	1	F	N	N	51	N	Y	N	N	N	Y	Y	Y	N	Y	N	N	Y		Dead
38-3529	Indeterminate	Experimental	1	M	N	Y	50	N	N	Y	N	Y	N	N	Y	N	Y	N	N	Y	80	Alive
38-3540	Indeterminate	Experimental	1	M	N	N	44	N	N	N	N	N	N	N	N	N	N	N	Y	Y		Alive
38-3559	Indeterminate	Experimental		F	Y	N	25	N	N	N	N	N	N	N	N	N	Y	N	N	N		No Data
43-3569	Indeterminate	Experimental	1	F	N	N	46	N	N	N	N	Y	N	N	N	N	Y	N	N	Y		Dead
43-3578	Indeterminate	Experimental	1	M	N	Y	62	N	N	N	N	Y	N	N	N	N	Y	N	N	Y	100	Alive
45-3594	Drug-induced hepatitis	Control	1	F	Y	N	61	N	Y	N	N	N	N	Y	N	N	N	N	N	Y		Dead
46-0035	Indeterminate	Experimental		M	N	N	87	N	N	Y	N	Y	N	N	N	Y	N	N	N	Y		Dead
46-3611	Indeterminate	Experimental		F	Y	N	76	N	N	N	N	Y	N	N	N	N	N	N	N	Y		Dead
46-4070	Indeterminate	Experimental		F	N	Y	46	N	N	N	N	N	N	N	N	N	N	N	N	Y		Alive
Supplementary Table 1. Clinical data from ALF study patients.

## Sheet: Supplementary Table 2-LabData
Patient ID	Primary cause of ALF	Type	Visit Number	Sex	Ethnicity: Hispanic or Latino?	Liver transplanted at 21 days after enrollment?	Age	Anti-HAV (IgM)	HBsAg	Anti-HBc	Anti-HBc (IgM)	HBeAg	Anti-HBs	HBV-DNA	Anti-HDV	Anti-HCV	HCV-RNA	Anti-HEV	Anti-HIV	Beta-hCG	Anti-smooth muscle antibodies (ASMA)-ratio 1	Anti-smooth muscle antibodies (ASMA) state	Antinuclear antibodies (ANA)-ratio 1	Antinuclear antibodies (ANA) state	Antimitochondrial antibodies (AMA) state	Anti-liver/kidney microsome (LKM) state	Serum Copper	Urine Copper	Ceruloplasmin	Max ALT
10-2006	Hepatitis A	Control	3	M	Y	N	23	+	-			ND	ND	ND	ND	-	ND	ND	ND	ND		ND		ND	ND					2946
10-2010	Indeterminate	Experimental		F	N	N	22	-	-	ND	-	ND	-	ND	ND	-	-	ND	+	ND		ND		-	ND					649
10-2017	Indeterminate	Experimental		M	N	N	33	-	-	ND	-	ND	ND	ND	ND	-	ND	ND	ND	ND		ND		ND	ND					1557
10-2028	Indeterminate	Experimental	1	M	N	N	37	-	-	ND	-	ND	-	ND	ND	-	ND	ND	-	ND		-		-	ND				30	308
10-2033	Indeterminate	Experimental	1	M	Y	N	23	ND	-	-	ND	ND	ND	ND	ND	-	ND	ND	ND	ND		ND		-	ND					78
10-2053	Indeterminate	Experimental		M	N	N	28	-	+	-	-	ND	-	ND	-	-	-	ND	-	ND		ND	80		-	ND			16	1487
11-2071	Indeterminate	Experimental		M	N	N	41	-	+	-	-		-			+	+		ND	ND		ND		-	ND				19	2109
11-2097	Indeterminate	Experimental		F	N	Y	22															ND		ND	ND					834
11-2098	Indeterminate	Experimental	1	M	N	N	45		-					ND	ND	-	ND	ND		ND									24	856
11-2105	Indeterminate	Experimental		F	N	N	33											ND		-										5760
11-2120	Indeterminate	Experimental	1	F	N	Y	32	-	-	-	-	ND	-	ND	ND	-	ND	ND	-	-		-	80		-				29	1165
11-2126	Indeterminate	Experimental	1	F	N	N	24													-										3779
12-2181	Indeterminate	Experimental		F	N	N	42	ND	-	-	-	ND	-	ND	ND	-	ND	ND	-	-		-		-	-				19.9	4773
10-3875	Indeterminate	Experimental		F	N	N	30	-	-	ND	-	ND	-	ND	ND	+	+	-	-	-		-		-	-	-				3878
11-3973	Indeterminate	Experimental		M	N	N	43	-	-	-	-	ND	-	ND	ND	-	-	-	-	ND		-		-	-	ND	64			1421
10-4027	Indeterminate	Experimental		F	Y	N	41	-	-	-	-	-	-	ND	ND	-	-	ND	-	ND		ND		-	ND	ND				648
11-4258	Indeterminate	Experimental		M	N	N	45	-	-	-	ND	ND	-	ND	ND	-	-	ND	-	ND		ND		-	ND	ND			25.1	3370
10-4348	Shock/ischemia	Control		F	N	N	23	ND	ND	ND	-	-	-	ND	ND	-	ND	ND	-	-		-		-	ND	-			15.8	3547
10-4350	Indeterminate	Experimental		F	N	Y	42	-	-	ND	-	ND	ND	ND	ND	-	ND	ND	-	-		ND		-	ND	ND				466
13-2383	Indeterminate	Experimental		M	N	N	41	ND	+	+	-	ND	+	+	-	-	ND	ND	-	ND	80			-	-	ND
13-0298	Indeterminate	Experimental		F	N	N	56	-	-	+	ND	ND	-	-	ND	-	ND	ND	-	ND	40			-	ND	ND
13-0299	Indeterminate	Experimental		F	N	N	55	-	-	+	-	ND	+	-	-	-	-	ND	-	ND	40		40		-	ND	0.86		24
13-0307	Indeterminate	Experimental		F	N	N	83	-	-	+	ND	ND	+	ND	ND	-	ND	ND	-	ND	80		80		ND	ND
13-2197	Indeterminate	Experimental		F	N	Y	47	-	-	-	-	ND		ND	ND	-	ND	ND		ND					ND					999
13-2199	Indeterminate	Experimental		F	N	Y	39				ND	ND		ND	ND		ND	ND		-					ND					716
13-2207	Hepatitis A	Control	2	F	Y	N	39																							607
13-2209	Indeterminate	Experimental		F	Y	Y	48	-	-	-	ND	ND	+	-	ND	-	ND	ND	-	-		ND	320							876
13-2211	Indeterminate	Experimental		M	N	Y	21					ND		ND	ND		ND	ND		ND					ND					597
13-2212	Indeterminate	Experimental		M	N	Y	17					ND		ND	ND		ND	ND		ND					ND					1345
13-2226	Indeterminate	Experimental	1	F	N	Y	49	-		-	ND	ND	-		ND	-	ND	ND		ND										156
13-2227	Indeterminate	Experimental	1	M	N	N	55	-	-	-	ND	ND	+	ND	ND	-	ND	ND	ND	ND		ND	80		ND				24	367
13-2229	Indeterminate	Experimental		M	N	Y	59	-	-	-	-	ND	-	ND	ND	-	ND	ND		ND		-	180		ND					426
13-2232	Indeterminate	Experimental		F	Y	N	48		-	-	ND	ND	-	ND	ND	-	ND	ND		ND					ND					979
13-2234	Indeterminate	Experimental		M	N	Y	31								ND		ND	ND		ND		ND		ND	ND					1686
13-2236	Indeterminate	Experimental	1	M	Y	Y	21	-	-	-	-	-	ND	ND	ND	-	ND	ND	-	ND		-		ND	-				28	1013
13-2238	Indeterminate	Experimental		F	N	Y	38	-	-	-	ND	ND	+	ND	ND	-	ND	ND	-	-		ND		-						1421
13-2256	Indeterminate	Experimental	1	F	N	Y	37		-	-	ND	ND	-	ND	ND	-	ND	ND		ND		ND		ND	ND					427
13-2264	Indeterminate	Experimental	1	F	Y	N	33	-	-	-	ND		-			-	ND	ND		-		ND	40	-	ND				21.8	34
13-2266	Indeterminate	Experimental	3	M	N	Y	18	-	-	ND	-	ND	ND	ND	ND	-	ND	ND		ND					ND				25	2600
13-2272	Acetaminophen	Control	1	F	N	N	50	-	-	ND	-	ND	-	ND	ND	-	ND	ND	-	ND		ND		ND	ND					26000
13-2273	Indeterminate	Experimental	1	M	N	N	38	-	-	ND	ND	ND	+	ND	ND	+	-	ND	+	ND		ND		ND	ND					1997
13-2279	Drug induced hepatitis	Control		F	Y	N	67	ND	-	-	ND	-	-	ND	-	-	ND	ND	-	ND		-	40		-					240
13-2288	Indeterminate	Experimental	1	F	N	Y	19	-	-	-	-	-	+	-	ND	-	-	-	-	-	80		40		ND				29.9	1760
13-2292	Indeterminate	Experimental	1	F	N	Y	59	-	-	-	ND	-	-	ND	ND	-	-	ND	-	ND	80		320		-		815		24	826
13-2302	Indeterminate	Experimental	1	F	Y	Y	42	-	-	-	ND	-	+	ND	ND	ND	-	ND	ND	ND	160			-	ND	ND		167	25.2	116
13-2308	Autoimmune hepatitis	Control	1	F	N	Y	31	-	-	-	-	ND	ND	ND	ND	-	ND	ND	ND	ND	320		40		-	ND		101	29.5	288
13-2316	Indeterminate	Experimental	1	F	N	N	65	-	-	-	ND	ND	-	ND	ND	-	ND	ND	-	ND		ND		ND	ND	ND				357
13-2323	Indeterminate	Experimental	1	M	N	N	51	-	-	ND	-	ND	-	ND	ND	-	-	ND	ND	ND		-	40	-	-	ND		18	23.7	28
13-2324	Indeterminate	Experimental	1	F	N	Y	44	-	-	ND	-	ND	ND	ND	ND	-	ND	ND	-	-		ND	80		-	ND			22.6	632
13-2326	Indeterminate	Experimental	1	F	N	Y	29	-	-	-	ND	ND	-	-	ND	-	-	-	-	-		-		-	-	-			25	207
13-2351	Indeterminate	Experimental		F	N	Y	24	-	-	ND	ND	ND	-	ND	ND	-	ND	ND	-	-		-	640		-	-			40.7	2671
13-2354	Indeterminate	Experimental	1	F	N	Y	38	-	-	-	ND	ND	ND	ND	ND	-	ND	-	-	-		ND		-	-	ND		377	26	838
13-2376	Indeterminate	Experimental		F	Y	Y	33	-	-	-	-	-	-	-	-	-	-	-	-	ND	1.8			-	-	-		42	14	711
13-2386	Indeterminate	Experimental		F	N	No Data	55	ND	-	-	ND	ND	ND	ND	ND	-	ND	ND	ND	ND		-		-	ND	ND				1773
13-3713	Indeterminate	Experimental		F	N	Y	33	-	-	-	-	-	-	-	-	-	-	ND	-	-	40			-	-	ND		333		3604
13-3941	Indeterminate	Experimental		M	Y	N	48	-	-	-	ND	ND	-	ND	ND	-	ND	ND	-	ND		-		-	-	ND				739
13-4113	Indeterminate	Experimental		F	N	N	66	ND	-	-	ND	ND	-	ND	ND	-	ND	ND	-	ND		-		-		-				337
13-4207	Indeterminate	Experimental		F	N	No Data	25	-	-	-	ND	ND	+	ND	ND	-	-	ND	-	-	40			-	-	ND			29.3	4101
13-4248	Indeterminate	Experimental		F	N	Y	38	ND	-	ND	ND	-	+	-	-	-	-	-	-	ND		ND	40		ND	ND		22	16.3	327
14-2412	Indeterminate	Experimental		M	N	N	81								ND			ND	ND	ND		ND		ND	ND					3151
14-2424	Acetaminophen	Control	2	F	N	N	40	-	-	-	ND	ND	ND	ND	ND	-	ND	ND	ND	-		-		-	-				9	2550
14-2425	Indeterminate	Experimental		F	N	N	23	ND			ND	ND			ND			ND		-										8960
14-2436	Indeterminate	Experimental	1	M	N	Y	18	-	-	-	-	ND	+	ND	ND	-	ND	ND	ND	ND		ND		-	ND				91	2003
14-2438	Indeterminate	Experimental	2	M	N	Y	54					ND		ND	ND			ND	ND	ND		ND		ND	ND					2369
14-2440	Hepatitis B	Control	1	F	N	N	38	-	+	+	+	ND	-	+	ND	-	ND	ND	ND	ND		ND		ND	ND					7657
14-2448	Indeterminate	Experimental		F	N	Y	64	-	-	-	-	ND	-	-	ND	-	ND	ND	ND	ND		-		-	ND	ND			20	865
15-2453	Indeterminate	Experimental		M	N	Y	41	-	-	-	-	-	-	-	-	-	-	-	-	ND	20	-	320		-				39	1229
15-2455	Hepatitis A	Control	2	M	N	N	48	+	-	-	-	-	-	-	-	-	ND	ND	-	ND		ND		ND	ND					4134
15-2459	Indeterminate	Experimental		M	N	Y	28	-	-	-	-	-	-	ND	ND	-	ND	ND	-	-			80						26	846
15-2479	Indeterminate	Experimental	1	F	N	N	35	ND	ND	ND	ND	ND	ND	ND	ND	ND	ND	ND	ND	ND		ND		ND	ND					3436
15-2482	Indeterminate	Experimental	1	M	N	Y	47	ND	-	-	ND	ND	ND	ND	ND	ND	ND	ND	-	ND		ND		ND	ND					808
15-2483	Indeterminate	Experimental	1	F	N	N	56	-	-	-	-	-	-			-	-		-	-		-		-	-					33
15-2508	Indeterminate	Experimental		M	N	N	19	-	ND	-	-	ND	+	-	ND	-	ND	ND	-	ND		-		ND	ND	ND			18	7851
16-2515	Indeterminate	Experimental		F	N	Y	39	-	-	+	-	-	ND	-	ND	-	ND	ND	ND	ND	80			-	-		0.75	403	20.2	851
16-2520	Indeterminate	Experimental		F	N	Y	44	ND	-	-	ND	ND	-	ND	ND	-	-	ND	-	ND		-		-			0.77	258	23	399
16-2524	Indeterminate	Experimental		F	N	Y	22	-	-	-	ND	ND	+	ND	ND	ND	-	ND	-	ND		-		-	-		0.85		27	1117
16-2531	Indeterminate	Experimental		F	Y	Y	30	-	-	-	ND	ND	-	ND	ND	-	-	ND	ND	-		-	1.6		-			285	17	1068
16-2535	Indeterminate	Experimental	1	F	N	N	34	-	-	-	ND	ND	-	ND	ND	-	-	ND	-	ND		-	0.3		-				34.8	6430
16-2539	Indeterminate	Experimental		M	N	N	29	-	-	-	ND	ND	+	ND	ND	-	ND	ND	-	ND		-		-	-				42	2639
16-2540	Indeterminate	Experimental		M	N	N	25	-	-	-	-	ND		ND	ND	-		ND	-	ND										1877
16-2543	Indeterminate	Experimental	1	M	N	N	71	-	-	-	ND	-	-	ND	ND	-	ND	ND	ND	ND		ND		-	-					2070
16-2545	Indeterminate	Experimental		F	N	N	45	-	-	-	ND	ND	-	ND	ND	-	ND	ND	ND	ND		-	0.3		ND					9460
16-2547	Indeterminate	Experimental	1	M	N	Y	31	-	-	-	ND	ND	-	ND	ND	-	-	ND	-	ND			0.7				1.39		39.2	262
16-2551	Indeterminate	Experimental	1	F	N	N	51	-	-	-	ND	ND	-	ND	ND	-	ND	ND	-	ND		-		-	-				30.7	2255
16-2552	Indeterminate	Experimental	2	F	N	N	19	-	-	-	-	ND	+	ND	ND	-	-	ND	-	ND										5320
16-2561	Indeterminate	Experimental	1	F	N	N	50	ND	-	ND	-	ND	+	-	ND	-	-	ND	-	ND		-	1.7				0.76		18	641
17-2570	Indeterminate	Experimental		F	N	N	27	ND	-	-	ND	ND	ND	ND	ND	-	ND	ND	-	ND	20			ND	ND				56	2954
17-2571	Indeterminate	Experimental		F	N	Y	63	-	-	-	-	-	-	-	-	-		ND	-	ND	20		40						33	582
17-2572	Indeterminate	Experimental		M	N	N	76	-	-	ND	-	ND	ND	ND	-	-	ND	ND	ND	ND		ND		ND	ND					2334
17-2604	Indeterminate	Experimental	1	F	N	N	33	-	-	-	ND	ND	-	ND	ND	-	ND	ND	-	ND	20		40						16	5364
17-2605	Indeterminate	Experimental	1	F	N	Y	26	-	-	-	ND	-	ND	-	ND	-	ND	ND	-	-	20	-		ND	ND				16	3489
17-2607	Indeterminate	Experimental	1	M	N	N	19	-	-	-	-	-	+	ND	ND	-	-	ND	-	ND	20	-	40	-	-				15	1178
17-2608	Indeterminate	Experimental	1	M	N	N	18	-	-	ND	-	ND	+	ND	ND	-	ND	ND	-	ND	20		160		ND	ND			19	5340
17-2610	Autoimmune hepatitis	Control	1	F	Y	N	56	-	-	-	-		-			-			-			-		-	-	ND			20	305
17-2613	Indeterminate	Experimental	1	M	N	Y	24	-	-	-	-	ND	ND	ND	ND	-	ND	ND	-	ND			160						20	320
18-2620	Indeterminate	Experimental		F	N	N	55	-	-	ND	-	ND	ND	ND	ND	-	ND	ND	ND	ND		-		-	-		94		33	1191
18-2629	Indeterminate	Experimental		F	N	N	32	-	-	-	ND	ND	+		ND	ND	ND	ND	ND	-		ND		-	ND		70		25	899
18-2634	Indeterminate	Experimental		M	N	N	28	-	-	-	-	ND	-	ND	ND		ND	ND	ND	ND		-		-	-				37	444
18-2635	Indeterminate	Experimental		M	N	N	39	-	-		-	ND		ND	ND	+	ND	ND	ND					-						7603
18-2636	Indeterminate	Experimental		M	N	N	20	ND			ND	ND		ND	ND		ND	ND	ND	ND		-	160		ND				29	10660
18-2644	Indeterminate	Experimental		F	N	N	50	-	-	-	-	-	-						-			ND		-	ND				14	127
18-2649	Indeterminate	Experimental	1	M	N	N	75	-	-	-	-	ND	ND	ND	ND	-	ND	ND	ND	ND		-		-	ND					1172
18-2652	Hepatitis B	Control	2, 3 (new)	M	N	N	25	-	+	+	+	+	-	+	-	-	-	ND	-	ND	200			-	ND				51	565
18-2653	Hepatitis B	Control	1	M	N	Y	59	-	+	+	-	+	+	+	-	-	ND	+	ND	ND		-		-	ND			40		1702
18-2655	Indeterminate	Experimental		F	N	N	30	-	-	ND	-	ND	+	ND	ND	-	ND	ND	ND	ND		-		-	-				34	1322
18-2656	Indeterminate	Experimental	1	M	N	N	58			ND		ND	ND	ND	ND		-	ND	ND	ND		-		-	-				46	631
18-2672	Indeterminate	Experimental	1	M	N	Y	24	-	-	-	-	ND	-	-	ND	-	-	ND	-	ND	13	-		-	ND		72		20	217
18-2676	Indeterminate	Experimental	1	F	N	Y	51	-	-	ND	-	ND	-	ND	ND	-	ND	ND	ND	-	22	-	40	-	-				26	588
18-2695	Indeterminate	Experimental		F	N	N	54	-	-		-	ND	ND	ND	-	+	ND	-	-	ND	13			-	ND	-			24	1310
19-2711	Indeterminate	Experimental		F	N	N	42	-	-	ND	-	ND	ND			-		ND		ND		-		-	ND					829
19-2722	Indeterminate	Experimental	5	F	N	N	25	+	-		ND		+	ND	ND	-	ND	ND	ND	ND		ND		ND	ND					557
19-2725	Indeterminate	Experimental	1	F	N	N	29	-	-	-	-	ND	-		ND	ND	ND	ND	-	ND		-		-	ND				20	3030
19-2726	Indeterminate	Experimental	2	M	N	Y	19	-	-	-	ND	ND	+	-		-	ND	ND	-	ND	20			-	-				26	864
19-2728	Indeterminate	Experimental	1	F	N	Y	21	-	-	-	-	ND	+	ND	ND	-	ND	ND	-	ND		-		-	ND	-			18	684
19-2729	Indeterminate	Experimental		M	N	N	43	-	-	-	ND	ND	ND	ND	ND	-	ND	ND	-	ND		ND		ND	ND	ND			49	2151
19-2739	Indeterminate	Experimental		M	N	Y	29	ND	ND	ND	ND	-	ND	ND	ND		-	ND	ND	ND	160			-	ND	-		50		483
20-2751	Indeterminate	Experimental		F	N	N	69	-	-	-						-			-	ND				-	-			0.159	51	190
20-2752	Indeterminate	Experimental		M	N	Y	27	-	-	-			-				-		-	ND				-				710	33	2231
20-2754	Indeterminate	Experimental		M	N	Y	15	-	-	-			+			-			-					-				1210		2071
20-2756	Indeterminate	Experimental	1	F	N	N	39	-	-	-	-	ND	ND	ND	ND	-	ND	ND	ND	-	20			-	-				27	138
20-2776	Indeterminate	Experimental	1	F	N	Y	43	-	-	+	ND	-	-	ND	ND	-	ND	ND	-	ND										769
20-2777	Indeterminate	Experimental	1	F	N	N	35	-	-	ND	ND	ND	ND	ND	ND	-	ND	ND	ND	ND		ND		ND	ND					5827
20-2778	Indeterminate	Experimental	1	M	N	N	18	-	-	+		-	+	ND	ND	-		ND	-	ND	20			-	-				23	542
20-2779	Indeterminate	Experimental	1	F	N	Y	46	ND	-	-	-	ND	ND	ND	ND	-	-	ND	-	ND				-	-			181	13	639
21-2796	Indeterminate	Experimental		M	Y	N	26	-	-	-	-	-	-	ND	ND	-	ND	ND	-	ND		ND		-						1267
21-2797	Indeterminate	Experimental		F	N	N	52	ND	-	-	ND	ND	ND	ND	ND	-	ND	ND	ND	ND		ND		ND	ND					1051
21-2824	Indeterminate	Experimental	1 (DL); 2(SS); 3(new)	F	Y	Y	27	-	-	+	-	-	-	-	ND	-	ND	ND	-	ND	1.2		160		ND		91		29	863
21-2827	Indeterminate	Experimental	1	M	N	N	32		-	-	ND	ND	-	ND	ND	-	ND	ND	-	ND		-		ND	ND					3724
21-2833	Indeterminate	Experimental	1	F	N	N	69	-		ND	ND	ND		ND	ND		ND	ND	ND	ND				ND	ND					1079
21-2838	Indeterminate	Experimental	1	F	N	Y	66					ND		ND	ND		ND	ND		ND		ND		ND	ND					2299
21-2844	Indeterminate	Experimental	1	M	N	Y	44	-	-	-	-	ND	-	ND	ND	-	-	ND	-	ND		-	160		ND					789
21-2850	Indeterminate	Experimental	1	M	Y	Y	18	-	-	-	-	ND	-	ND	ND	-	-	-	-	ND		-		-	-			286	33	766
21-2858	Indeterminate	Experimental	1	M	N	Y	67	-	-	ND	-	-	+	ND	ND	-				ND			40		ND				17	1274
21-2860	Indeterminate	Experimental	1	F	N	N	55	-	-	-	-	ND	-		ND	-	-	-	-	ND	80			-					13	183
21-2866	Indeterminate	Experimental	1	F	N	Y	21	ND	-	-	ND	ND	ND	ND	ND	ND	ND	ND	-	-		-		-	-				40	1451
21-2871	Indeterminate	Experimental	1	F	Y	N	50	-	-	-	ND	ND	-		-	-		-	ND	ND		ND		-	ND					991
23-2899	Indeterminate	Experimental		F	N	N	32	ND	ND	ND	ND	ND	ND	ND	ND	ND	ND	ND	ND	ND		ND		ND	ND					849
23-2911	Hepatitis A	Control	2	M	N	N	21	+	-	-	ND	ND	-	ND	ND	-	ND	ND	-	ND		ND		ND	ND					3440
23-2915	Indeterminate	Experimental		M	N	N	50					ND		ND	ND			ND		ND		ND		ND	ND				16	2347
23-2916	Indeterminate	Experimental		F	N	N	66	-	-	-	-	ND	-	ND	ND			ND		ND					ND					6370
23-2925	Indeterminate	Experimental		M	N	Y	32	-	-	-	ND	-	-	ND	ND	-	-	ND	-	ND		-		-	-	ND				1335
23-2956	Indeterminate	Experimental		M	N	N	23	-	-	-	-	-	-	ND	ND	-	-	ND	-	ND	80			-	-				13	30
23-2983	Indeterminate	Experimental	1	M	N	N	23	-	-	ND	-	ND	-	ND	ND	-	ND	ND	-	ND		ND		-	ND					3930
23-2989	Indeterminate	Experimental	1	M	N	N	40	-	-	ND	-	ND	+	ND	ND	-	ND	ND		ND					ND				27	551
23-2995	Indeterminate	Experimental	2	M	N	N	63	-	-	-	ND	ND		ND	ND	-		ND	ND	ND					ND				19	414
23-2996	Indeterminate	Experimental	1	M	N	N	46		-		-	ND	+	ND	ND	-		ND		ND					ND				18	2285
23-3008	Indeterminate	Experimental		F	N	N	43	-	-	-	ND	-	-	ND	ND	-	ND	ND	-	ND		-	320		-		1	152	28	88
23-3011	Indeterminate	Experimental	2	F	N	Y	29	-	-	-	ND	ND	ND	ND	ND	-	ND		-	ND		-	80		-		1	15	13	957
23-3017	Indeterminate	Experimental	1	M	N	Y	18	-	-	-	-	ND	-	ND	ND	-	-	ND	-	ND		-		-	-				28	2831
23-3018	Indeterminate	Experimental	1	F	N	N	48	-	-	-			-	ND	ND	ND	ND	ND	ND	ND		ND			ND					109
23-3049	Indeterminate	Experimental	1	F	N	N	64	-	-	ND	-	ND	+	ND	ND	-	ND	ND	-	ND		ND		-	ND	ND			21	760
24-3098	Indeterminate	Experimental		F	N	Y	47	-	-	-	ND	-	-	ND	ND	-	-	-	-	-		ND		-	ND	-			37	5670
24-3663	Acetaminophen	Control		F	N	Y	34	-	-	-	-	ND	+	-	ND	-	-	ND	-	-		ND		ND	-	ND				13900
24-4032	Indeterminate	Experimental		F	N	Y	57	-	-	-	-	ND	+	ND	ND	-	ND	-	-	ND	40			-	-	-			47	1270
25-3104	Indeterminate	Experimental		M	N	N	45	-	-		-	ND	ND	ND	ND	+	ND	ND	ND	ND		ND		ND	ND					793
25-3105	Indeterminate	Experimental	1	M	N	N	46	-	ND	ND	ND	ND	ND	ND	ND	ND	ND	ND	ND	ND		ND		ND	ND					2823
25-3114	Indeterminate	Experimental		F	N	N	21	-	-	ND	-	ND		ND	ND	-	ND	ND	ND	-	40			-	-				45	763
25-3122	Indeterminate	Experimental	1	F	N	N	23	-	-	ND	-					-			-	-		-		-	-			70	31	904
25-3128	Indeterminate	Experimental	1	F	Y	N	34		-							-	-		-					-						187
25-3133	Indeterminate	Experimental	2	M	N	N	36	-	-	-	-	ND	-	ND	ND	ND	ND	ND	ND	ND		-		-	-					571
25-3166	Indeterminate	Experimental		F	N	Y	33	+	-	ND	ND	-	-	ND	ND	-	ND	ND	ND	ND			80						26	562
25-3736	Indeterminate	Experimental		F	N	N	28	-	-	-	ND	ND	ND	ND	ND	-	-	ND	ND	ND	20		80			ND				508
27-3203	Indeterminate	Experimental		F	N	No Data	41	-		-	-	ND	-	ND	ND	-	-	ND	-	ND		-		-	-	ND			70	879
31-3232	Indeterminate	Experimental	1	F	Y	N	59	-	-	+	-	ND	-	-	ND	-	ND	ND	ND	ND		ND		ND	ND	ND				132
33-3251	Hepatitis B	Control	1	M	Y	N	18	-		+	+	+	+	ND	ND	-	ND	ND	-	ND	20			-	ND				19	7280
33-3254	Indeterminate	Experimental	1	F	Y	Y	18	-	-	-	ND	ND	ND	ND	ND	-	ND	ND	ND	+	20		1		-				40	6604
34-3270	Indeterminate	Experimental	1	F	N	N	46	ND	-	-	ND	ND	ND	ND	ND	-	ND	ND	-	ND		ND		-	ND					978
34-3283	Indeterminate	Experimental		M	N	N	65	-	ND	ND	ND	ND	-	ND	ND	-	ND	ND	-	ND		-	80		ND	ND		5.2	16	934
34-4254	Indeterminate	Experimental		F	N	N	18	+	-	-	ND	ND	ND	ND	ND	ND	ND	ND	-	-		ND			ND	ND		305		4310
35-3325	Indeterminate	Experimental	2	F	N	N	24	-	-	-	-	-	+	-	ND	-	-	ND	-	-	20	-	80	-	-		67	52	26	13100
35-3337	Indeterminate	Experimental	1	M	N	N	39	-	-	-	-	ND	ND	ND	ND	-		ND	-	ND		-	80		-		4		31	697
35-3344	Indeterminate	Experimental	1	F	N	Y	34	-	-	-	ND	-	-	ND	ND	-	-		-	-				-				117	26	2719
35-3347	Indeterminate	Experimental	1	F	N	Y	48	-	-	-		ND	-	ND	ND	-	-	ND	-	-		-		-		ND			20.2	2602
35-3348	Indeterminate	Experimental		M	N	N	32	-	-	-	-	ND	-	ND	ND	-	-	ND	-	ND		-		-	ND	ND		685	26	830
35-3354	Indeterminate	Experimental		F	N	N	60	-	+	-	+	ND	-	ND	ND	-	-	ND	ND	-		-		-	-	ND				3157
36-3364	Indeterminate	Experimental	1	F	N	Y	25	-	-	-	ND	ND	+	ND	ND	-	-	ND	ND	ND		ND	1280		ND					453
36-3992	Indeterminate	Experimental		F	N	N	46	-	-	ND	ND	ND	+	ND	ND	-	ND	-	-	ND	160			-	-	ND				420
36-4210	Indeterminate	Experimental		M	N	N	23	-	-	-	-	ND	+	ND	ND	-	-	ND	-	ND		-		-	-		84		25	4069
37-3389	Indeterminate	Experimental		M	Y	Y	23	-	-	-	-	-			ND	-	ND		-	ND		-		-	-				29	2008
37-3390	Indeterminate	Experimental	1	M	N	Y	21	-	-	-	-	ND	-		ND	-		ND	-	ND										1405
37-3393	Indeterminate	Experimental	1	F	N	N	51	-	-	-	-	-	-	ND	-	-	ND	ND	-	ND	20			ND	ND				43	6342
37-3400	Indeterminate	Experimental	1	M	N	N	47	-	-	-	-	-	-	ND	ND	-	ND	-	-	ND	160			ND	ND				22	394
37-3409	Indeterminate	Experimental	1	F	N	N	68	-	-	-	-	-	ND	-	ND	-	ND	ND	-	ND		-		-	ND					697
37-3424	Indeterminate	Experimental	1	F	N	N	51		-	ND		ND	-	ND	ND	-	ND	ND	ND	-	20	-							41	2267
37-3452	Indeterminate	Experimental		M	N	N	44	-	-	-	-	ND	-	ND	ND	-	-	ND	-	ND		-		-	-	-	86		20	699
37-3453	Indeterminate	Experimental	1	M	N	Y	61	-	-	-	-	ND	+	ND	ND	-	ND	ND	-	ND		-		-	-	ND			10	1763
37-3464	Indeterminate	Experimental		M	N	No Data	36	-	-	-	-	-	-	ND	-	-	-	ND	-	ND		-		-	ND	ND	20		10	4127
37-3469	Indeterminate	Experimental		M	N	Y	46	-	-	-	-	ND	-	ND	ND	-		ND	-	-		-		-	-	-			21	656
37-3479	Indeterminate	Experimental		M	N	N	61	-	-	ND	ND	ND	+	ND	ND	-	ND	ND	ND	ND		-		-	ND	ND				1948
37-3754	Indeterminate	Experimental		F	N	Y	34	-	-	-	-	ND	+	ND	ND	-	ND	ND	-	-		-	80		-	-				1313
37-4056	Drug induced hepatitis	Control		F	N	Y	61	-	-	-	-	ND	+	ND	ND	-	ND	ND	-	ND	20	-			-	-				197
37-4067	Indeterminate	Experimental		M	N	N	53	-	-	ND	-	ND	+	ND	ND	-	ND	ND	ND	ND		ND		ND	ND	ND				4470
37-4121	Indeterminate	Experimental		M	N	Y	52	-	-	-	-	-	-	ND	ND	-	-	ND	-	ND		-		-	ND	ND			17	6259
37-4141	Indeterminate	Experimental		M	N	N	62	-	-	-	ND	ND	-	ND	ND	-	ND	ND	-	ND		-	320		-	-			16	202
38-3509	Indeterminate	Experimental	1	F	N	N	51		-			-	ND	ND	ND	-	ND	ND	ND	ND										1357
38-3529	Indeterminate	Experimental	1	M	N	Y	50		-	ND	-	-	-	ND	ND	-	ND	ND	-	ND		ND			-					562
38-3540	Indeterminate	Experimental	1	M	N	N	44	-	-	+	ND	-	ND	ND	ND	+	+	ND	-	ND				-	ND					10153
38-3559	Indeterminate	Experimental		F	Y	N	25	-	-	-	-	-	-	-	-	-	-	-	-	-	40		80		-	ND				32
43-3569	Indeterminate	Experimental	1	F	N	N	46	-	-	ND	-	ND	ND	ND	ND	-	ND	ND	-	ND		-		-	ND				22	7320
43-3578	Indeterminate	Experimental	1	M	N	Y	62	-	-	ND	ND	-	-	-	ND	-	-	ND	-	ND		-	0.2						28	397
45-3594	Drug-induced hepatitis	Control	1	F	Y	N	61	-	-	ND	ND	-	-	-	ND	-	ND	ND	ND	ND		ND		ND	ND			65	16	66
46-0035	Indeterminate	Experimental		M	N	N	87	-	-	-	-	-	-	ND	ND	-	ND	ND	-	ND		1		-	-	ND
46-3611	Indeterminate	Experimental		F	Y	N	76	-	-	-	-	ND	-	ND	ND	-	ND	ND	ND	ND		-		-	-	ND			24	742
46-4070	Indeterminate	Experimental		F	N	Y	46	-	-	-	-	ND	ND	ND	ND	ND	ND	ND	ND	ND		ND		ND	ND	ND				876
												Supplementary Table 2. Laboratory data, including hepatitis molecular and serologic testing, from ALF study patients.

## Sheet: Supplementary Table 3-LiverBx
Patient ID	Primary cause of ALF	Type	Visit Number	Sex	Ethnicity: Hispanic or Latino?	Liver transplanted at 21 days after enrollment?	Age	Date of liver biopsy expressed as the number of days from enrollment	Liver biopsy result	Hepatocellular necrosis	Inflammation	Cholestasis	Steatosis	Cirrhosis
10-2006	Hepatitis A	Control	3	M	Y	N	23
10-2010	Indeterminate	Experimental		F	N	N	22	1
10-2017	Indeterminate	Experimental		M	N	N	33
10-2028	Indeterminate	Experimental	1	M	N	N	37
10-2033	Indeterminate	Experimental	1	M	Y	N	23	0
10-2053	Indeterminate	Experimental		M	N	N	28
11-2071	Indeterminate	Experimental		M	N	N	41
11-2097	Indeterminate	Experimental		F	N	Y	22
11-2098	Indeterminate	Experimental	1	M	N	N	45
11-2105	Indeterminate	Experimental		F	N	N	33
11-2120	Indeterminate	Experimental	1	F	N	Y	32	9
11-2126	Indeterminate	Experimental	1	F	N	N	24
12-2181	Indeterminate	Experimental		F	N	N	42	12
10-3875	Indeterminate	Experimental		F	N	N	30	2	Normal		Y	Y	N	Y
11-3973	Indeterminate	Experimental		M	N	N	43
10-4027	Indeterminate	Experimental		F	Y	N	41
11-4258	Indeterminate	Experimental		M	N	N	45
10-4348	Shock/ischemia	Control		F	N	N	23
10-4350	Indeterminate	Experimental		F	N	Y	42	3	Abnormal	Y	Y	Y	Y	Y
13-2383	Indeterminate	Experimental		M	N	N	41
13-0298	Indeterminate	Experimental		F	N	N	56
13-0299	Indeterminate	Experimental		F	N	N	55	15
13-0307	Indeterminate	Experimental		F	N	N	83
13-2197	Indeterminate	Experimental		F	N	Y	47	2
13-2199	Indeterminate	Experimental		F	N	Y	39
13-2207	Hepatitis A	Control	2	F	Y	N	39
13-2209	Indeterminate	Experimental		F	Y	Y	48	2
13-2211	Indeterminate	Experimental		M	N	Y	21	2
13-2212	Indeterminate	Experimental		M	N	Y	17	2
13-2226	Indeterminate	Experimental	1	F	N	Y	49	3
13-2227	Indeterminate	Experimental	1	M	N	N	55
13-2229	Indeterminate	Experimental		M	N	Y	59
13-2232	Indeterminate	Experimental		F	Y	N	48
13-2234	Indeterminate	Experimental		M	N	Y	31
13-2236	Indeterminate	Experimental	1	M	Y	Y	21
13-2238	Indeterminate	Experimental		F	N	Y	38
13-2256	Indeterminate	Experimental	1	F	N	Y	37
13-2264	Indeterminate	Experimental	1	F	Y	N	33	4
13-2266	Indeterminate	Experimental	3	M	N	Y	18	4
13-2272	Acetaminophen	Control	1	F	N	N	50
13-2273	Indeterminate	Experimental	1	M	N	N	38
13-2279	Drug induced hepatitis	Control		F	Y	N	67
13-2288	Indeterminate	Experimental	1	F	N	Y	19	3
13-2292	Indeterminate	Experimental	1	F	N	Y	59
13-2302	Indeterminate	Experimental	1	F	Y	Y	42	0	Abnormal
13-2308	Autoimmune hepatitis	Control	1	F	N	Y	31	1	Abnormal
13-2316	Indeterminate	Experimental	1	F	N	N	65	1	Abnormal
13-2323	Indeterminate	Experimental	1	M	N	N	51
13-2324	Indeterminate	Experimental	1	F	N	Y	44
13-2326	Indeterminate	Experimental	1	F	N	Y	29	0	Abnormal
13-2351	Indeterminate	Experimental		F	N	Y	24	2	Abnormal
13-2354	Indeterminate	Experimental	1	F	N	Y	38	0	Abnormal
13-2376	Indeterminate	Experimental		F	Y	Y	33
13-2386	Indeterminate	Experimental		F	N	No Data	55
13-3713	Indeterminate	Experimental		F	N	Y	33	2	Abnormal
13-3941	Indeterminate	Experimental		M	Y	N	48
13-4113	Indeterminate	Experimental		F	N	N	66	2	Abnormal	Y	N	N	Y	N
13-4207	Indeterminate	Experimental		F	N	No Data	25
13-4248	Indeterminate	Experimental		F	N	Y	38
14-2412	Indeterminate	Experimental		M	N	N	81
14-2424	Acetaminophen	Control	2	F	N	N	40
14-2425	Indeterminate	Experimental		F	N	N	23
14-2436	Indeterminate	Experimental	1	M	N	Y	18	1
14-2438	Indeterminate	Experimental	2	M	N	Y	54	1
14-2440	Hepatitis B	Control	1	F	N	N	38
14-2448	Indeterminate	Experimental		F	N	Y	64
15-2453	Indeterminate	Experimental		M	N	Y	41
15-2455	Hepatitis A	Control	2	M	N	N	48
15-2459	Indeterminate	Experimental		M	N	Y	28
15-2479	Indeterminate	Experimental	1	F	N	N	35
15-2482	Indeterminate	Experimental	1	M	N	Y	47	0
15-2483	Indeterminate	Experimental	1	F	N	N	56	1
15-2508	Indeterminate	Experimental		M	N	N	19	5
16-2515	Indeterminate	Experimental		F	N	Y	39	9
16-2520	Indeterminate	Experimental		F	N	Y	44	7
16-2524	Indeterminate	Experimental		F	N	Y	22	1
16-2531	Indeterminate	Experimental		F	Y	Y	30	2
16-2535	Indeterminate	Experimental	1	F	N	N	34
16-2539	Indeterminate	Experimental		M	N	N	29
16-2540	Indeterminate	Experimental		M	N	N	25
16-2543	Indeterminate	Experimental	1	M	N	N	71
16-2545	Indeterminate	Experimental		F	N	N	45
16-2547	Indeterminate	Experimental	1	M	N	Y	31
16-2551	Indeterminate	Experimental	1	F	N	N	51
16-2552	Indeterminate	Experimental	2	F	N	N	19
16-2561	Indeterminate	Experimental	1	F	N	N	50	6
17-2570	Indeterminate	Experimental		F	N	N	27
17-2571	Indeterminate	Experimental		F	N	Y	63	1
17-2572	Indeterminate	Experimental		M	N	N	76
17-2604	Indeterminate	Experimental	1	F	N	N	33	1
17-2605	Indeterminate	Experimental	1	F	N	Y	26
17-2607	Indeterminate	Experimental	1	M	N	N	19	9
17-2608	Indeterminate	Experimental	1	M	N	N	18
17-2610	Autoimmune hepatitis	Control	1	F	Y	N	56	0	Abnormal
17-2613	Indeterminate	Experimental	1	M	N	Y	24	0	Abnormal
18-2620	Indeterminate	Experimental		F	N	N	55	5
18-2629	Indeterminate	Experimental		F	N	N	32
18-2634	Indeterminate	Experimental		M	N	N	28
18-2635	Indeterminate	Experimental		M	N	N	39	2
18-2636	Indeterminate	Experimental		M	N	N	20	0
18-2644	Indeterminate	Experimental		F	N	N	50
18-2649	Indeterminate	Experimental	1	M	N	N	75
18-2652	Hepatitis B	Control	2, 3 (new)	M	N	N	25
18-2653	Hepatitis B	Control	1	M	N	Y	59
18-2655	Indeterminate	Experimental		F	N	N	30
18-2656	Indeterminate	Experimental	1	M	N	N	58
18-2672	Indeterminate	Experimental	1	M	N	Y	24
18-2676	Indeterminate	Experimental	1	F	N	Y	51
18-2695	Indeterminate	Experimental		F	N	N	54	0
19-2711	Indeterminate	Experimental		F	N	N	42
19-2722	Indeterminate	Experimental	5	F	N	N	25
19-2725	Indeterminate	Experimental	1	F	N	N	29
19-2726	Indeterminate	Experimental	2	M	N	Y	19
19-2728	Indeterminate	Experimental	1	F	N	Y	21	5
19-2729	Indeterminate	Experimental		M	N	N	43
19-2739	Indeterminate	Experimental		M	N	Y	29
20-2751	Indeterminate	Experimental		F	N	N	69
20-2752	Indeterminate	Experimental		M	N	Y	27
20-2754	Indeterminate	Experimental		M	N	Y	15	3
20-2756	Indeterminate	Experimental	1	F	N	N	39
20-2776	Indeterminate	Experimental	1	F	N	Y	43
20-2777	Indeterminate	Experimental	1	F	N	N	35
20-2778	Indeterminate	Experimental	1	M	N	N	18	10
20-2779	Indeterminate	Experimental	1	F	N	Y	46
21-2796	Indeterminate	Experimental		M	Y	N	26
21-2797	Indeterminate	Experimental		F	N	N	52
21-2824	Indeterminate	Experimental	1 (DL); 2(SS); 3(new)	F	Y	Y	27
21-2827	Indeterminate	Experimental	1	M	N	N	32
21-2833	Indeterminate	Experimental	1	F	N	N	69
21-2838	Indeterminate	Experimental	1	F	N	Y	66	1
21-2844	Indeterminate	Experimental	1	M	N	Y	44
21-2850	Indeterminate	Experimental	1	M	Y	Y	18	5
21-2858	Indeterminate	Experimental	1	M	N	Y	67	3
21-2860	Indeterminate	Experimental	1	F	N	N	55	1
21-2866	Indeterminate	Experimental	1	F	N	Y	21	0
21-2871	Indeterminate	Experimental	1	F	Y	N	50
23-2899	Indeterminate	Experimental		F	N	N	32
23-2911	Hepatitis A	Control	2	M	N	N	21
23-2915	Indeterminate	Experimental		M	N	N	50	0
23-2916	Indeterminate	Experimental		F	N	N	66
23-2925	Indeterminate	Experimental		M	N	Y	32
23-2956	Indeterminate	Experimental		M	N	N	23	5
23-2983	Indeterminate	Experimental	1	M	N	N	23
23-2989	Indeterminate	Experimental	1	M	N	N	40	0
23-2995	Indeterminate	Experimental	2	M	N	N	63
23-2996	Indeterminate	Experimental	1	M	N	N	46	0
23-3008	Indeterminate	Experimental		F	N	N	43	0
23-3011	Indeterminate	Experimental	2	F	N	Y	29	2
23-3017	Indeterminate	Experimental	1	M	N	Y	18	0
23-3018	Indeterminate	Experimental	1	F	N	N	48
23-3049	Indeterminate	Experimental	1	F	N	N	64
24-3098	Indeterminate	Experimental		F	N	Y	47	2
24-3663	Acetaminophen	Control		F	N	Y	34	2	Abnormal
24-4032	Indeterminate	Experimental		F	N	Y	57	-3	Abnormal	Y	Y	Y	N	N
25-3104	Indeterminate	Experimental		M	N	N	45	3
25-3105	Indeterminate	Experimental	1	M	N	N	46	0
25-3114	Indeterminate	Experimental		F	N	N	21
25-3122	Indeterminate	Experimental	1	F	N	N	23
25-3128	Indeterminate	Experimental	1	F	Y	N	34
25-3133	Indeterminate	Experimental	2	M	N	N	36
25-3166	Indeterminate	Experimental		F	N	Y	33
25-3736	Indeterminate	Experimental		F	N	N	28	0	Abnormal
27-3203	Indeterminate	Experimental		F	N	No Data	41
31-3232	Indeterminate	Experimental	1	F	Y	N	59
33-3251	Hepatitis B	Control	1	M	Y	N	18
33-3254	Indeterminate	Experimental	1	F	Y	Y	18
34-3270	Indeterminate	Experimental	1	F	N	N	46
34-3283	Indeterminate	Experimental		M	N	N	65
34-4254	Indeterminate	Experimental		F	N	N	18
35-3325	Indeterminate	Experimental	2	F	N	N	24
35-3337	Indeterminate	Experimental	1	M	N	N	39
35-3344	Indeterminate	Experimental	1	F	N	Y	34
35-3347	Indeterminate	Experimental	1	F	N	Y	48
35-3348	Indeterminate	Experimental		M	N	N	32
35-3354	Indeterminate	Experimental		F	N	N	60
36-3364	Indeterminate	Experimental	1	F	N	Y	25
36-3992	Indeterminate	Experimental		F	N	N	46	-41	Abnormal
36-4210	Indeterminate	Experimental		M	N	N	23	3	Abnormal	N	Y	Y	Y	N
37-3389	Indeterminate	Experimental		M	Y	Y	23
37-3390	Indeterminate	Experimental	1	M	N	Y	21
37-3393	Indeterminate	Experimental	1	F	N	N	51
37-3400	Indeterminate	Experimental	1	M	N	N	47	1
37-3409	Indeterminate	Experimental	1	F	N	N	68
37-3424	Indeterminate	Experimental	1	F	N	N	51	3
37-3452	Indeterminate	Experimental		M	N	N	44
37-3453	Indeterminate	Experimental	1	M	N	Y	61
37-3464	Indeterminate	Experimental		M	N	No Data	36	2	Abnormal
37-3469	Indeterminate	Experimental		M	N	Y	46	5	Abnormal
37-3479	Indeterminate	Experimental		M	N	N	61	23	Abnormal
37-3754	Indeterminate	Experimental		F	N	Y	34	1	Abnormal
37-4056	Drug induced hepatitis	Control		F	N	Y	61	0	Abnormal	Y	Y	Y	N	N
37-4067	Indeterminate	Experimental		M	N	N	53
37-4121	Indeterminate	Experimental		M	N	Y	52	318	Abnormal	N	N	N	N	N
37-4141	Indeterminate	Experimental		M	N	N	62
38-3509	Indeterminate	Experimental	1	F	N	N	51
38-3529	Indeterminate	Experimental	1	M	N	Y	50	3
38-3540	Indeterminate	Experimental	1	M	N	N	44
38-3559	Indeterminate	Experimental		F	Y	N	25	0	Abnormal
43-3569	Indeterminate	Experimental	1	F	N	N	46
43-3578	Indeterminate	Experimental	1	M	N	Y	62
45-3594	Drug-induced hepatitis	Control	1	F	Y	N	61
46-0035	Indeterminate	Experimental		M	N	N	87	6	Abnormal
46-3611	Indeterminate	Experimental		F	Y	N	76	5	Abnormal
46-4070	Indeterminate	Experimental		F	N	Y	46
Supplementary Table 3. Liver biopsy data from ALF study patients.

## Sheet: Supplementary Table 4-IDU-ETOH
Patient ID	Primary cause of ALF	Type	Visit Number	Sex	Ethnicity: Hispanic or Latino?	Liver transplanted at 21 days after enrollment?	Age	IDU	If IDU, Amphetamines	If IDU, Narcotics	If IDU, Cocaine	If IDU, Other	Usual intake of ETOH during the past 6 months	Number of weeks using ETOH during the past 6 months
10-2006	Hepatitis A	Control	3	M	Y	N	23	N	N	N	N	N
10-2010	Indeterminate	Experimental		F	N	N	22	N	N	N	N	N
10-2017	Indeterminate	Experimental		M	N	N	33	N	N	N	N	N
10-2028	Indeterminate	Experimental	1	M	N	N	37	No Data	N	N	N	N
10-2033	Indeterminate	Experimental	1	M	Y	N	23	N	N	N	N	N
10-2053	Indeterminate	Experimental		M	N	N	28	N	N	N	N	N
11-2071	Indeterminate	Experimental		M	N	N	41	N	N	N	N	N
11-2097	Indeterminate	Experimental		F	N	Y	22	N	N	N	N	N
11-2098	Indeterminate	Experimental	1	M	N	N	45	N	N	N	N	N
11-2105	Indeterminate	Experimental		F	N	N	33	N	N	N	N	N
11-2120	Indeterminate	Experimental	1	F	N	Y	32	N	N	N	N	N
11-2126	Indeterminate	Experimental	1	F	N	N	24	N	N	N	N	N
12-2181	Indeterminate	Experimental		F	N	N	42	N	N	N	N	N
10-3875	Indeterminate	Experimental		F	N	N	30	Y	Y	Y	N	N	2	2
11-3973	Indeterminate	Experimental		M	N	N	43	N	N	N	N	N	6	24
10-4027	Indeterminate	Experimental		F	Y	N	41	N	N	N	N	N	1
11-4258	Indeterminate	Experimental		M	N	N	45	N	N	N	N	N	4	24
10-4348	Shock/ischemia	Control		F	N	N	23	N	N	N	N	N	1
10-4350	Indeterminate	Experimental		F	N	Y	42	N	N	N	N	N	5	24
13-2383	Indeterminate	Experimental		M	N	N	41	N	N	N	N	N
13-0298	Indeterminate	Experimental		F	N	N	56	N	N	N	N	N
13-0299	Indeterminate	Experimental		F	N	N	55	N	N	N	N	N
13-0307	Indeterminate	Experimental		F	N	N	83	N	N	N	N	N
13-2197	Indeterminate	Experimental		F	N	Y	47	N	N	N	N	N
13-2199	Indeterminate	Experimental		F	N	Y	39	N	N	N	N	N
13-2207	Hepatitis A	Control	2	F	Y	N	39	N	N	N	N	N
13-2209	Indeterminate	Experimental		F	Y	Y	48	N	N	N	N	N
13-2211	Indeterminate	Experimental		M	N	Y	21	N	N	N	N	N
13-2212	Indeterminate	Experimental		M	N	Y	17	N	N	N	N	N
13-2226	Indeterminate	Experimental	1	F	N	Y	49	N	N	N	N	N
13-2227	Indeterminate	Experimental	1	M	N	N	55	N	N	N	N	N
13-2229	Indeterminate	Experimental		M	N	Y	59	N	N	N	N	N
13-2232	Indeterminate	Experimental		F	Y	N	48	N	N	N	N	N
13-2234	Indeterminate	Experimental		M	N	Y	31	N	N	N	N	N
13-2236	Indeterminate	Experimental	1	M	Y	Y	21	N	N	N	N	N
13-2238	Indeterminate	Experimental		F	N	Y	38	N	N	N	N	N
13-2256	Indeterminate	Experimental	1	F	N	Y	37	N	N	N	N	N
13-2264	Indeterminate	Experimental	1	F	Y	N	33	N	N	N	N	N
13-2266	Indeterminate	Experimental	3	M	N	Y	18	N	N	N	N	N
13-2272	Acetaminophen	Control	1	F	N	N	50	N	N	N	N	N
13-2273	Indeterminate	Experimental	1	M	N	N	38	Y	N	N	N	N
13-2279	Drug induced hepatitis	Control		F	Y	N	67	N	N	N	N	N
13-2288	Indeterminate	Experimental	1	F	N	Y	19	N	N	N	N	N
13-2292	Indeterminate	Experimental	1	F	N	Y	59	N	N	N	N	N
13-2302	Indeterminate	Experimental	1	F	Y	Y	42	N	N	N	N	N
13-2308	Autoimmune hepatitis	Control	1	F	N	Y	31	N	N	N	N	N
13-2316	Indeterminate	Experimental	1	F	N	N	65	N	N	N	N	N
13-2323	Indeterminate	Experimental	1	M	N	N	51	N	N	N	N	N
13-2324	Indeterminate	Experimental	1	F	N	Y	44	N	N	N	N	N
13-2326	Indeterminate	Experimental	1	F	N	Y	29	N	N	N	N	N
13-2351	Indeterminate	Experimental		F	N	Y	24	N	N	N	N	N
13-2354	Indeterminate	Experimental	1	F	N	Y	38	N	N	N	N	N
13-2376	Indeterminate	Experimental		F	Y	Y	33	N	N	N	N	N
13-2386	Indeterminate	Experimental		F	N	No Data	55	N	N	N	N	N
13-3713	Indeterminate	Experimental		F	N	Y	33	N	N	N	N	N	1
13-3941	Indeterminate	Experimental		M	Y	N	48	N	N	N	N	N	1	0
13-4113	Indeterminate	Experimental		F	N	N	66	N	N	N	N	N	1	0
13-4207	Indeterminate	Experimental		F	N	No Data	25	N	N	N	N	N	5	24
13-4248	Indeterminate	Experimental		F	N	Y	38	N	N	N	N	N	1	8
14-2412	Indeterminate	Experimental		M	N	N	81	N	N	N	N	N
14-2424	Acetaminophen	Control	2	F	N	N	40	Y	N	N	N	N
14-2425	Indeterminate	Experimental		F	N	N	23	N	N	N	N	N
14-2436	Indeterminate	Experimental	1	M	N	Y	18	N	N	N	N	N
14-2438	Indeterminate	Experimental	2	M	N	Y	54	N	N	N	N	N
14-2440	Hepatitis B	Control	1	F	N	N	38	No Data	N	N	N	N
14-2448	Indeterminate	Experimental		F	N	Y	64	N	N	N	N	N
15-2453	Indeterminate	Experimental		M	N	Y	41	N	N	N	N	N
15-2455	Hepatitis A	Control	2	M	N	N	48	N	N	N	N	N
15-2459	Indeterminate	Experimental		M	N	Y	28	N	N	N	N	N
15-2479	Indeterminate	Experimental	1	F	N	N	35	N	N	N	N	N
15-2482	Indeterminate	Experimental	1	M	N	Y	47	N	N	N	N	N
15-2483	Indeterminate	Experimental	1	F	N	N	56	N	N	N	N	N
15-2508	Indeterminate	Experimental		M	N	N	19	N	N	N	N	N
16-2515	Indeterminate	Experimental		F	N	Y	39	N	N	N	N	N
16-2520	Indeterminate	Experimental		F	N	Y	44	N	N	N	N	N
16-2524	Indeterminate	Experimental		F	N	Y	22	N	N	N	N	N
16-2531	Indeterminate	Experimental		F	Y	Y	30	N	N	N	N	N
16-2535	Indeterminate	Experimental	1	F	N	N	34	N	N	N	N	N
16-2539	Indeterminate	Experimental		M	N	N	29	N	N	N	N	N
16-2540	Indeterminate	Experimental		M	N	N	25	N	N	N	N	N
16-2543	Indeterminate	Experimental	1	M	N	N	71	N	N	N	N	N
16-2545	Indeterminate	Experimental		F	N	N	45	N	N	N	N	N
16-2547	Indeterminate	Experimental	1	M	N	Y	31	N	N	N	N	N
16-2551	Indeterminate	Experimental	1	F	N	N	51	N	N	N	N	N
16-2552	Indeterminate	Experimental	2	F	N	N	19	N	N	N	N	N
16-2561	Indeterminate	Experimental	1	F	N	N	50	N	N	N	N	N
17-2570	Indeterminate	Experimental		F	N	N	27	N	N	N	N	N
17-2571	Indeterminate	Experimental		F	N	Y	63	N	N	N	N	N
17-2572	Indeterminate	Experimental		M	N	N	76	N	N	N	N	N
17-2604	Indeterminate	Experimental	1	F	N	N	33	N	N	N	N	N
17-2605	Indeterminate	Experimental	1	F	N	Y	26	N	N	N	N	N
17-2607	Indeterminate	Experimental	1	M	N	N	19	N	N	N	N	N
17-2608	Indeterminate	Experimental	1	M	N	N	18	N	N	N	N	N
17-2610	Autoimmune hepatitis	Control	1	F	Y	N	56	N	N	N	N	N
17-2613	Indeterminate	Experimental	1	M	N	Y	24	N	N	N	N	N
18-2620	Indeterminate	Experimental		F	N	N	55	N	N	N	N	N
18-2629	Indeterminate	Experimental		F	N	N	32	N	N	N	N	N
18-2634	Indeterminate	Experimental		M	N	N	28	N	N	N	N	N
18-2635	Indeterminate	Experimental		M	N	N	39	N	N	N	N	N
18-2636	Indeterminate	Experimental		M	N	N	20	N	N	N	N	N
18-2644	Indeterminate	Experimental		F	N	N	50	N	N	N	N	N
18-2649	Indeterminate	Experimental	1	M	N	N	75	N	N	N	N	N
18-2652	Hepatitis B	Control	2, 3 (new)	M	N	N	25	N	N	N	N	N
18-2653	Hepatitis B	Control	1	M	N	Y	59	N	N	N	N	N
18-2655	Indeterminate	Experimental		F	N	N	30	N	N	N	N	N
18-2656	Indeterminate	Experimental	1	M	N	N	58	N	N	N	N	N
18-2672	Indeterminate	Experimental	1	M	N	Y	24	N	N	N	N	N
18-2676	Indeterminate	Experimental	1	F	N	Y	51	N	N	N	N	N
18-2695	Indeterminate	Experimental		F	N	N	54	Y	N	N	N	N
19-2711	Indeterminate	Experimental		F	N	N	42	N	N	N	N	N
19-2722	Indeterminate	Experimental	5	F	N	N	25	No Data	N	N	N	N
19-2725	Indeterminate	Experimental	1	F	N	N	29	N	N	N	N	N
19-2726	Indeterminate	Experimental	2	M	N	Y	19	N	N	N	N	N
19-2728	Indeterminate	Experimental	1	F	N	Y	21	N	N	N	N	N
19-2729	Indeterminate	Experimental		M	N	N	43	N	N	N	N	N
19-2739	Indeterminate	Experimental		M	N	Y	29	N	N	N	N	N
20-2751	Indeterminate	Experimental		F	N	N	69	N	N	N	N	N
20-2752	Indeterminate	Experimental		M	N	Y	27	N	N	N	N	N
20-2754	Indeterminate	Experimental		M	N	Y	15	N	N	N	N	N
20-2756	Indeterminate	Experimental	1	F	N	N	39	N	N	N	N	N
20-2776	Indeterminate	Experimental	1	F	N	Y	43	N	N	N	N	N
20-2777	Indeterminate	Experimental	1	F	N	N	35	N	N	N	N	N
20-2778	Indeterminate	Experimental	1	M	N	N	18	N	N	N	N	N
20-2779	Indeterminate	Experimental	1	F	N	Y	46	N	N	N	N	N
21-2796	Indeterminate	Experimental		M	Y	N	26	N	N	N	N	N
21-2797	Indeterminate	Experimental		F	N	N	52	N	N	N	N	N
21-2824	Indeterminate	Experimental	1 (DL); 2(SS); 3(new)	F	Y	Y	27	N	N	N	N	N
21-2827	Indeterminate	Experimental	1	M	N	N	32	N	N	N	N	N
21-2833	Indeterminate	Experimental	1	F	N	N	69	N	N	N	N	N
21-2838	Indeterminate	Experimental	1	F	N	Y	66	N	N	N	N	N
21-2844	Indeterminate	Experimental	1	M	N	Y	44	N	N	N	N	N
21-2850	Indeterminate	Experimental	1	M	Y	Y	18	N	N	N	N	N
21-2858	Indeterminate	Experimental	1	M	N	Y	67	N	N	N	N	N
21-2860	Indeterminate	Experimental	1	F	N	N	55	N	N	N	N	N
21-2866	Indeterminate	Experimental	1	F	N	Y	21	N	N	N	N	N
21-2871	Indeterminate	Experimental	1	F	Y	N	50	N	N	N	N	N
23-2899	Indeterminate	Experimental		F	N	N	32	Y	N	N	N	N
23-2911	Hepatitis A	Control	2	M	N	N	21	N	N	N	N	N
23-2915	Indeterminate	Experimental		M	N	N	50	No Data	N	N	N	N
23-2916	Indeterminate	Experimental		F	N	N	66	N	N	N	N	N
23-2925	Indeterminate	Experimental		M	N	Y	32	N	N	N	N	N
23-2956	Indeterminate	Experimental		M	N	N	23	N	N	N	N	N
23-2983	Indeterminate	Experimental	1	M	N	N	23	N	N	N	N	N
23-2989	Indeterminate	Experimental	1	M	N	N	40	N	N	N	N	N
23-2995	Indeterminate	Experimental	2	M	N	N	63	N	N	N	N	N
23-2996	Indeterminate	Experimental	1	M	N	N	46	N	N	N	N	N
23-3008	Indeterminate	Experimental		F	N	N	43	N	N	N	N	N
23-3011	Indeterminate	Experimental	2	F	N	Y	29	N	N	N	N	N
23-3017	Indeterminate	Experimental	1	M	N	Y	18	N	N	N	N	N
23-3018	Indeterminate	Experimental	1	F	N	N	48	N	N	N	N	N
23-3049	Indeterminate	Experimental	1	F	N	N	64	N	N	N	N	N
24-3098	Indeterminate	Experimental		F	N	Y	47	N	N	N	N	N
24-3663	Acetaminophen	Control		F	N	Y	34	N	N	N	N	N	3	24
24-4032	Indeterminate	Experimental		F	N	Y	57	N	N	N	N	N	1	0
25-3104	Indeterminate	Experimental		M	N	N	45	N	N	N	N	N
25-3105	Indeterminate	Experimental	1	M	N	N	46	N	N	N	N	N
25-3114	Indeterminate	Experimental		F	N	N	21	N	N	N	N	N
25-3122	Indeterminate	Experimental	1	F	N	N	23	N	N	N	N	N
25-3128	Indeterminate	Experimental	1	F	Y	N	34	N	N	N	N	N
25-3133	Indeterminate	Experimental	2	M	N	N	36	N	N	N	N	N
25-3166	Indeterminate	Experimental		F	N	Y	33	N	N	N	N	N
25-3736	Indeterminate	Experimental		F	N	N	28	N	N	N	N	N
27-3203	Indeterminate	Experimental		F	N	No Data	41	N	N	N	N	N
31-3232	Indeterminate	Experimental	1	F	Y	N	59	N	N	N	N	N
33-3251	Hepatitis B	Control	1	M	Y	N	18	N	N	N	N	N
33-3254	Indeterminate	Experimental	1	F	Y	Y	18	N	N	N	N	N
34-3270	Indeterminate	Experimental	1	F	N	N	46	N	N	N	N	N
34-3283	Indeterminate	Experimental		M	N	N	65	N	N	N	N	N
34-4254	Indeterminate	Experimental		F	N	N	18	N	N	N	N	N	1
35-3325	Indeterminate	Experimental	2	F	N	N	24	N	N	N	N	N
35-3337	Indeterminate	Experimental	1	M	N	N	39	N	N	N	N	N
35-3344	Indeterminate	Experimental	1	F	N	Y	34	N	N	N	N	N
35-3347	Indeterminate	Experimental	1	F	N	Y	48	N	N	N	N	N
35-3348	Indeterminate	Experimental		M	N	N	32	N	N	N	N	N
35-3354	Indeterminate	Experimental		F	N	N	60	N	N	N	N	N
36-3364	Indeterminate	Experimental	1	F	N	Y	25	N	N	N	N	N
36-3992	Indeterminate	Experimental		F	N	N	46	N	N	N	N	N	1
36-4210	Indeterminate	Experimental		M	N	N	23	Y	N	N	N	Y	6	24
37-3389	Indeterminate	Experimental		M	Y	Y	23	N	N	N	N	N
37-3390	Indeterminate	Experimental	1	M	N	Y	21	N	N	N	N	N
37-3393	Indeterminate	Experimental	1	F	N	N	51	N	N	N	N	N
37-3400	Indeterminate	Experimental	1	M	N	N	47	N	N	N	N	N
37-3409	Indeterminate	Experimental	1	F	N	N	68	N	N	N	N	N
37-3424	Indeterminate	Experimental	1	F	N	N	51	N	N	N	N	N
37-3452	Indeterminate	Experimental		M	N	N	44	N	N	N	N	N
37-3453	Indeterminate	Experimental	1	M	N	Y	61	N	N	N	N	N
37-3464	Indeterminate	Experimental		M	N	No Data	36	N	N	N	N	N
37-3469	Indeterminate	Experimental		M	N	Y	46	N	N	N	N	N
37-3479	Indeterminate	Experimental		M	N	N	61	N	N	N	N	N
37-3754	Indeterminate	Experimental		F	N	Y	34	N	N	N	N	N	4	24
37-4056	Drug induced hepatitis	Control		F	N	Y	61	N	N	N	N	N	2	12
37-4067	Indeterminate	Experimental		M	N	N	53	N	N	N	N	N	1	0
37-4121	Indeterminate	Experimental		M	N	Y	52	N	N	N	N	N	4	24
37-4141	Indeterminate	Experimental		M	N	N	62	N	N	N	N	N	1	0
38-3509	Indeterminate	Experimental	1	F	N	N	51	N	N	N	N	N
38-3529	Indeterminate	Experimental	1	M	N	Y	50	N	N	N	N	N
38-3540	Indeterminate	Experimental	1	M	N	N	44	Y	N	N	N	N
38-3559	Indeterminate	Experimental		F	Y	N	25	N	N	N	N	N
43-3569	Indeterminate	Experimental	1	F	N	N	46	N	N	N	N	N
43-3578	Indeterminate	Experimental	1	M	N	Y	62	N	N	N	N	N
45-3594	Drug-induced hepatitis	Control	1	F	Y	N	61	N	N	N	N	N
46-0035	Indeterminate	Experimental		M	N	N	87	N	N	N	N	N
46-3611	Indeterminate	Experimental		F	Y	N	76	N	N	N	N	N
46-4070	Indeterminate	Experimental		F	N	Y	46	N	N	N	N	N	6	24
Supplementary Table 4. Injection drug use (IDU) and alcoholic (EtOH) intake data from ALF study patients.

## Sheet: Supplementary Table 5-mNGS&NAT
Patient ID	Primary cause of ALF	Type	Visit Number	Sex	Ethnicity: Hispanic or Latino?	Liver transplanted at 21 days after enrollment?	Age	Pooled/Individual	Volume Extracted (ul)	Total Volume in pool (ul)	Pretreatment	Barcode Method	Follow-up: NAT	Follow-up: Ultrio NAT	Follow-up: Resequence existing library	Follow-up: Resequence new library [No Pretreatment; Nextera]
10-2006	Hepatitis A	Control	3	M	Y	N	23	Individual	167	167	PreDNased	TruSeq	Y	N	N	N
10-2010	Indeterminate	Experimental		F	N	N	22	Individual	100	N/A	PreDNased	Nextera	Y	Y	N	N
10-2017	Indeterminate	Experimental		M	N	N	33	Individual	100	N/A	PreDNased	Nextera	N	N	N	N
10-2028	Indeterminate	Experimental	1	M	N	N	37	Pooled	50	300	PreDNased	TruSeq	N	N	N	N
10-2033	Indeterminate	Experimental	1	M	Y	N	23	Individual	167	167	PreDNased	TruSeq	N	N	N	N
10-2053	Indeterminate	Experimental		M	N	N	28	Individual	100	N/A	PreDNased	Nextera	Y	Y	N	N
11-2071	Indeterminate	Experimental		M	N	N	41	Individual	100	N/A	PreDNased	Nextera	Y	Y	N	N
11-2097	Indeterminate	Experimental		F	N	Y	22	Individual	100	N/A	PreDNased	Nextera	N	Y	N	N
11-2098	Indeterminate	Experimental	1	M	N	N	45	Pooled; Individual	50; 100	300; N/A	PreDNased	TruSeq; Nextera	Y	N	N	N
11-2105	Indeterminate	Experimental		F	N	N	33	Individual	100	N/A	PreDNased	Nextera	Y	Y	Y	N
11-2120	Indeterminate	Experimental	1	F	N	Y	32	Pooled	50	300	PreDNased	TruSeq	Y	N	N	N
11-2126	Indeterminate	Experimental	1	F	N	N	24	Pooled	50	300	PreDNased	TruSeq	Y	N	N	N
12-2181	Indeterminate	Experimental		F	N	N	42	Individual	100	N/A	PreDNased	Nextera	N	Y	N	N
10-3875	Indeterminate	Experimental		F	N	N	30	Individual	100	N/A	PreDNased	Nextera	Y	Y	N	N
11-3973	Indeterminate	Experimental		M	N	N	43	Individual	100	N/A	PreDNased	Nextera	N	N	N	N
10-4027	Indeterminate	Experimental		F	Y	N	41	Individual	100	N/A	PreDNased	Nextera	N	Y	N	N
11-4258	Indeterminate	Experimental		M	N	N	45	Individual	100	N/A	PreDNased	Nextera	Y	Y	Y	N
10-4348	Shock/ischemia	Control		F	N	N	23	Individual	100	N/A	PreDNased	Nextera	Y	Y	Y	N
10-4350	Indeterminate	Experimental		F	N	Y	42	Individual	100	N/A	PreDNased	Nextera	N	Y	N	N
13-2383	Indeterminate	Experimental		M	N	N	41	Individual	100	N/A	PreDNased	Nextera	Y	Y	N	N
13-0298	Indeterminate	Experimental		F	N	N	56	Individual	100	N/A	PreDNased	Nextera	N	Y	N	N
13-0299	Indeterminate	Experimental		F	N	N	55	Individual	100	N/A	PreDNased	Nextera	N	Y	N	N
13-0307	Indeterminate	Experimental		F	N	N	83	Individual	100	N/A	PreDNased	Nextera	N	Y	N	N
13-2197	Indeterminate	Experimental		F	N	Y	47	Individual	100	N/A	PreDNased	Nextera	N	Y	N	N
13-2199	Indeterminate	Experimental		F	N	Y	39	Individual	100	N/A	PreDNased	Nextera	Y	N	Y	N
13-2207	Hepatitis A	Control	2	F	Y	N	39	Individual	167	167	PreDNased	TruSeq	Y	N	N	N
13-2209	Indeterminate	Experimental		F	Y	Y	48	Individual	100	N/A	PreDNased	Nextera	N	Y	N	N
13-2211	Indeterminate	Experimental		M	N	Y	21	Individual	100	N/A	PreDNased	Nextera	N	Y	N	N
13-2212	Indeterminate	Experimental		M	N	Y	17	Individual	100	N/A	PreDNased	Nextera	Y	Y	Y	N
13-2226	Indeterminate	Experimental	1	F	N	Y	49	Pooled; Individual	50; 100	250; N/A	PreDNased	TruSeq; Nextera	Y	Y	Y	N
13-2227	Indeterminate	Experimental	1	M	N	N	55	Pooled	50	250	PreDNased	TruSeq	N	N	N	N
13-2229	Indeterminate	Experimental		M	N	Y	59	Individual	100	N/A	PreDNased	Nextera	N	Y	N	N
13-2232	Indeterminate	Experimental		F	Y	N	48	Individual	100	N/A	PreDNased	Nextera	N	Y	N	N
13-2234	Indeterminate	Experimental		M	N	Y	31	Individual	100	N/A	PreDNased	Nextera	N	Y	N	N
13-2236	Indeterminate	Experimental	1	M	Y	Y	21	Pooled	50	250	PreDNased	TruSeq	Y	N	N	Y
13-2238	Indeterminate	Experimental		F	N	Y	38	Individual	100	N/A	PreDNased	Nextera	N	Y	N	N
13-2256	Indeterminate	Experimental	1	F	N	Y	37	Pooled	50	250	PreDNased	TruSeq	N	N	N	N
13-2264	Indeterminate	Experimental	1	F	Y	N	33	Pooled	50	250	PreDNased	TruSeq	Y	N	N	Y
13-2266	Indeterminate	Experimental	3	M	N	Y	18	Pooled	25	155	PreDNased	TruSeq	N	N	N	N
13-2272	Acetaminophen	Control	1	F	N	N	50	Pooled	50	100	PreDNased	TruSeq	N	N	N	N
13-2273	Indeterminate	Experimental	1	M	N	N	38	Pooled	50	250	PreDNased	TruSeq	N	N	N	N
13-2279	Drug induced hepatitis	Control		F	Y	N	67	Individual	100	N/A	PreDNased	Nextera	Y	Y	Y	N
13-2288	Indeterminate	Experimental	1	F	N	Y	19	Pooled; Individual	15; 100	155; N/A	PreDNased	TruSeq; Nextera	Y	N	N	N
13-2292	Indeterminate	Experimental	1	F	N	Y	59	Pooled; Individual	50; 100	250; N/A	PreDNased	TruSeq; Nextera	Y	N	N	Y
13-2302	Indeterminate	Experimental	1	F	Y	Y	42	Pooled	50	250	PreDNased	TruSeq	N	N	N	N
13-2308	Autoimmune hepatitis	Control	1	F	N	Y	31	Pooled	50	250	PreDNased	TruSeq	N	N	N	N
13-2316	Indeterminate	Experimental	1	F	N	N	65	Pooled	50	250	PreDNased	TruSeq	N	N	N	N
13-2323	Indeterminate	Experimental	1	M	N	N	51	Pooled; Individual	50; 100	250; N/A	PreDNased	TruSeq; Nextera	N	Y	N	N
13-2324	Indeterminate	Experimental	1	F	N	Y	44	Pooled	50	250	PreDNased	TruSeq	N	N	N	N
13-2326	Indeterminate	Experimental	1	F	N	Y	29	Pooled; Individual	50; 100	250; N/A	PreDNased	TruSeq; Nextera	Y	Y	N	N
13-2351	Indeterminate	Experimental		F	N	Y	24	Individual	100	N/A	PreDNased	Nextera	N	Y	N	N
13-2354	Indeterminate	Experimental	1	F	N	Y	38	Pooled	50	250	PreDNased	TruSeq	N	N	N	N
13-2376	Indeterminate	Experimental		F	Y	Y	33	Individual	100	N/A	PreDNased	Nextera	N	Y	N	N
13-2386	Indeterminate	Experimental		F	N	No Data	55	Individual	100	N/A	PreDNased	Nextera	N	Y	N	N
13-3713	Indeterminate	Experimental		F	N	Y	33	Individual	100	N/A	PreDNased	Nextera	N	Y	N	N
13-3941	Indeterminate	Experimental		M	Y	N	48	Individual	100	N/A	PreDNased	Nextera	Y	N	N	N
13-4113	Indeterminate	Experimental		F	N	N	66	Individual	100	N/A	PreDNased	Nextera	N	N	N	N
13-4207	Indeterminate	Experimental		F	N	No Data	25	Individual	100	N/A	PreDNased	Nextera	N	Y	N	N
13-4248	Indeterminate	Experimental		F	N	Y	38	Individual	100	N/A	PreDNased	Nextera	N	Y	N	N
14-2412	Indeterminate	Experimental		M	N	N	81	Individual	100	N/A	PreDNased	Nextera	N	N	N	N
14-2424	Acetaminophen	Control	2	F	N	N	40	Pooled	105	315	PreDNased	TruSeq	Y	N	N	N
14-2425	Indeterminate	Experimental		F	N	N	23	Individual	100	N/A	PreDNased	Nextera	N	N	N	N
14-2436	Indeterminate	Experimental	1	M	N	Y	18	Pooled	50	250	PreDNased	TruSeq	Y	N	N	N
14-2438	Indeterminate	Experimental	2	M	N	Y	54	Individual	167	167	PreDNased	TruSeq	N	N	N	N
14-2440	Hepatitis B	Control	1	F	N	N	38	Pooled	50	250	PreDNased	TruSeq	Y	N	N	N
14-2448	Indeterminate	Experimental		F	N	Y	64	Individual	100	N/A	PreDNased	Nextera	N	N	N	N
15-2453	Indeterminate	Experimental		M	N	Y	41	Individual	100	N/A	PreDNased	Nextera	N	N	N	N
15-2455	Hepatitis A	Control	2	M	N	N	48	Pooled	105	315	PreDNased	TruSeq	Y	N	N	N
15-2459	Indeterminate	Experimental		M	N	Y	28	Individual	100	N/A	PreDNased	Nextera	N	Y	N	N
15-2479	Indeterminate	Experimental	1	F	N	N	35	Pooled	50	300	PreDNased	TruSeq	Y	N	N	N
15-2482	Indeterminate	Experimental	1	M	N	Y	47	Pooled	50	300	PreDNased	TruSeq	Y	N	N	N
15-2483	Indeterminate	Experimental	1	F	N	N	56	Pooled; Individual	50; 100	300; N/A	PreDNased	TruSeq; Nextera	Y	Y	N	N
15-2508	Indeterminate	Experimental		M	N	N	19	Individual	100	N/A	PreDNased	Nextera	N	Y	N	N
16-2515	Indeterminate	Experimental		F	N	Y	39	Individual	100	N/A	PreDNased	Nextera	N	N	N	N
16-2520	Indeterminate	Experimental		F	N	Y	44	Individual	100	N/A	PreDNased	Nextera	N	N	N	N
16-2524	Indeterminate	Experimental		F	N	Y	22	Individual	100	N/A	PreDNased	Nextera	N	Y	N	N
16-2531	Indeterminate	Experimental		F	Y	Y	30	Individual	100	N/A	PreDNased	Nextera	N	N	N	N
16-2535	Indeterminate	Experimental	1	F	N	N	34	Pooled	50	130	PreDNased	TruSeq	N	N	N	N
16-2539	Indeterminate	Experimental		M	N	N	29	Individual	100	N/A	PreDNased	Nextera	N	Y	N	N
16-2540	Indeterminate	Experimental		M	N	N	25	Individual	100	N/A	PreDNased	Nextera	N	N	N	N
16-2543	Indeterminate	Experimental	1	M	N	N	71	Pooled	20	130	PreDNased	TruSeq	N	N	N	N
16-2545	Indeterminate	Experimental		F	N	N	45	Individual	100	N/A	PreDNased	Nextera	N	N	N	N
16-2547	Indeterminate	Experimental	1	M	N	Y	31	Pooled	20	130	PreDNased	TruSeq	N	N	N	N
16-2551	Indeterminate	Experimental	1	F	N	N	51	Pooled	50	150	PreDNased	TruSeq	Y	N	N	N
16-2552	Indeterminate	Experimental	2	F	N	N	19	Individual	167	167	PreDNased	TruSeq	N	N	N	N
16-2561	Indeterminate	Experimental	1	F	N	N	50	Pooled; Individual	20; 100	130; N/A	PreDNased	TruSeq; Nextera	N	Y	N	N
17-2570	Indeterminate	Experimental		F	N	N	27	Individual	100	N/A	PreDNased	Nextera	N	N	N	N
17-2571	Indeterminate	Experimental		F	N	Y	63	Individual	100	N/A	PreDNased	Nextera	N	Y	N	N
17-2572	Indeterminate	Experimental		M	N	N	76	Individual	100	N/A	PreDNased	Nextera	N	N	N	N
17-2604	Indeterminate	Experimental	1	F	N	N	33	Pooled	50	250	PreDNased	TruSeq	N	N	N	N
17-2605	Indeterminate	Experimental	1	F	N	Y	26	Pooled	105	315	PreDNased	TruSeq	Y	N	N	N
17-2607	Indeterminate	Experimental	1	M	N	N	19	Pooled	50	250	PreDNased	TruSeq	N	N	N	N
17-2608	Indeterminate	Experimental	1	M	N	N	18	Pooled; Individual	50; 100	250; N/A	PreDNased	TruSeq; Nextera	N	Y	N	N
17-2610	Autoimmune hepatitis	Control	1	F	Y	N	56	Pooled	50	250	PreDNased	TruSeq	N	N	N	N
17-2613	Indeterminate	Experimental	1	M	N	Y	24	Pooled	50	250	PreDNased	TruSeq	N	N	N	N
18-2620	Indeterminate	Experimental		F	N	N	55	Individual	100	N/A	PreDNased	Nextera	Y	Y	N	N
18-2629	Indeterminate	Experimental		F	N	N	32	Individual	100	N/A	PreDNased	Nextera	N	Y	N	N
18-2634	Indeterminate	Experimental		M	N	N	28	Individual	100	N/A	PreDNased	Nextera	N	Y	N	N
18-2635	Indeterminate	Experimental		M	N	N	39	Individual	100	N/A	PreDNased	Nextera	Y	Y	N	N
18-2636	Indeterminate	Experimental		M	N	N	20	Individual	100	N/A	PreDNased	Nextera	N	N	N	N
18-2644	Indeterminate	Experimental		F	N	N	50	Individual	100	N/A	PreDNased	Nextera	N	Y	N	N
18-2649	Indeterminate	Experimental	1	M	N	N	75	Pooled	50	300	PreDNased	TruSeq	Y	N	N	N
18-2652	Hepatitis B	Control	2, 3 (new)	M	N	N	25	Individual	167	167	PreDNased	TruSeq	N	N	N	N
18-2653	Hepatitis B	Control	1	M	N	Y	59	Pooled	25	155	PreDNased	TruSeq	Y	N	N	N
18-2655	Indeterminate	Experimental		F	N	N	30	Individual	100	N/A	PreDNased	Nextera	N	N	N	N
18-2656	Indeterminate	Experimental	1	M	N	N	58	Pooled	50	300	PreDNased	TruSeq	N	N	N	N
18-2672	Indeterminate	Experimental	1	M	N	Y	24	Pooled	50	150	PreDNased	TruSeq	Y	N	N	N
18-2676	Indeterminate	Experimental	1	F	N	Y	51	Pooled	50	300	PreDNased	TruSeq	N	N	N	N
18-2695	Indeterminate	Experimental		F	N	N	54	Individual	100	N/A	PreDNased	Nextera	Y	Y	N	N
19-2711	Indeterminate	Experimental		F	N	N	42	Individual	100	N/A	PreDNased	Nextera	N	Y	N	N
19-2722	Indeterminate	Experimental	5	F	N	N	25	Pooled	50	300	PreDNased	TruSeq	N	N	N	N
19-2725	Indeterminate	Experimental	1	F	N	N	29	Individual	167	167	PreDNased	TruSeq	N	N	N	N
19-2726	Indeterminate	Experimental	2	M	N	Y	19	Individual	167	167	PreDNased	TruSeq	N	N	N	N
19-2728	Indeterminate	Experimental	1	F	N	Y	21	Pooled; Individual	50; 100	300; N/A	PreDNased	TruSeq; Nextera	Y	Y	N	N
19-2729	Indeterminate	Experimental		M	N	N	43	Individual	100	N/A	PreDNased	Nextera	N	Y	N	N
19-2739	Indeterminate	Experimental		M	N	Y	29	Individual	100	N/A	PreDNased	Nextera	N	Y	N	N
20-2751	Indeterminate	Experimental		F	N	N	69	Individual	100	N/A	PreDNased	Nextera	N	N	N	N
20-2752	Indeterminate	Experimental		M	N	Y	27	Individual	100	N/A	PreDNased	Nextera	N	Y	N	N
20-2754	Indeterminate	Experimental		M	N	Y	15	Individual	100	N/A	PreDNased	Nextera	Y	N	Y	N
20-2756	Indeterminate	Experimental	1	F	N	N	39	Pooled	50	250	PreDNased	TruSeq	N	N	N	N
20-2776	Indeterminate	Experimental	1	F	N	Y	43	Pooled	50	250	PreDNased	TruSeq	N	N	N	N
20-2777	Indeterminate	Experimental	1	F	N	N	35	Pooled	50	250	PreDNased	TruSeq	N	N	N	N
20-2778	Indeterminate	Experimental	1	M	N	N	18	Pooled	50	250	PreDNased	TruSeq	N	N	N	N
20-2779	Indeterminate	Experimental	1	F	N	Y	46	Pooled; Individual	50; 100	250; N/A	PreDNased	TruSeq; Nextera	N	N	N	Y
21-2796	Indeterminate	Experimental		M	Y	N	26	Individual	100	N/A	PreDNased	Nextera	N	N	N	N
21-2797	Indeterminate	Experimental		F	N	N	52	Individual	100	N/A	PreDNased	Nextera	N	N	N	N
21-2824	Indeterminate	Experimental	1 (DL); 2(SS); 3(new)	F	Y	Y	27	Pooled; Individual	50; 100	200; N/A	PreDNased	TruSeq; Nextera	Y	N	N	N
21-2827	Indeterminate	Experimental	1	M	N	N	32	Pooled	50	200	PreDNased	TruSeq	Y	N	N	N
21-2833	Indeterminate	Experimental	1	F	N	N	69	Pooled	50	200	PreDNased	TruSeq	Y	N	N	N
21-2838	Indeterminate	Experimental	1	F	N	Y	66	Pooled	50	200	PreDNased	TruSeq	Y	N	N	N
21-2844	Indeterminate	Experimental	1	M	N	Y	44	Pooled; Individual	50; 100	200; N/A	PreDNased	TruSeq; Nextera	Y	Y	N	N
21-2850	Indeterminate	Experimental	1	M	Y	Y	18	Pooled	50	200	PreDNased	TruSeq	Y	N	N	N
21-2858	Indeterminate	Experimental	1	M	N	Y	67	Pooled	50	200	PreDNased	TruSeq	N	N	N	N
21-2860	Indeterminate	Experimental	1	F	N	N	55	Pooled	50	200	PreDNased	TruSeq	N	N	N	N
21-2866	Indeterminate	Experimental	1	F	N	Y	21	Pooled	50	200	PreDNased	TruSeq	N	N	N	N
21-2871	Indeterminate	Experimental	1	F	Y	N	50	Pooled	50	200	PreDNased	TruSeq	Y	N	N	N
23-2899	Indeterminate	Experimental		F	N	N	32	Individual	100	N/A	PreDNased	Nextera	N	N	N	N
23-2911	Hepatitis A	Control	2	M	N	N	21	Pooled	50	150	PreDNased	TruSeq	Y	N	N	N
23-2915	Indeterminate	Experimental		M	N	N	50	Individual	100	N/A	PreDNased	Nextera	N	Y	N	N
23-2916	Indeterminate	Experimental		F	N	N	66	Individual	100	N/A	PreDNased	Nextera	N	Y	N	N
23-2925	Indeterminate	Experimental		M	N	Y	32	Individual	100	N/A	PreDNased	Nextera	N	Y	N	N
23-2956	Indeterminate	Experimental		M	N	N	23	Individual	100	N/A	PreDNased	Nextera	N	Y	N	N
23-2983	Indeterminate	Experimental	1	M	N	N	23	Pooled	50	275	PreDNased	TruSeq	N	N	N	N
23-2989	Indeterminate	Experimental	1	M	N	N	40	Pooled	25	275	PreDNased	TruSeq	Y	N	N	N
23-2995	Indeterminate	Experimental	2	M	N	N	63	Pooled	25	155	PreDNased	TruSeq	Y	N	N	N
23-2996	Indeterminate	Experimental	1	M	N	N	46	Pooled	50	275	PreDNased	TruSeq	Y	N	N	N
23-3008	Indeterminate	Experimental		F	N	N	43	Individual	100	N/A	PreDNased	Nextera	N	N	N	N
23-3011	Indeterminate	Experimental	2	F	N	Y	29	Pooled	15	155	PreDNased	TruSeq	Y	N	N	N
23-3017	Indeterminate	Experimental	1	M	N	Y	18	Pooled	50	275	PreDNased	TruSeq	N	N	N	N
23-3018	Indeterminate	Experimental	1	F	N	N	48	Pooled	50	275	PreDNased	TruSeq	N	N	N	N
23-3049	Indeterminate	Experimental	1	F	N	N	64	Pooled	50	275	PreDNased	TruSeq	N	N	N	N
24-3098	Indeterminate	Experimental		F	N	Y	47	Individual	100	N/A	PreDNased	Nextera	N	Y	N	N
24-3663	Acetaminophen	Control		F	N	Y	34	Individual	100	N/A	PreDNased	Nextera	N	Y	N	N
24-4032	Indeterminate	Experimental		F	N	Y	57	Individual	100	N/A	PreDNased	Nextera	N	Y	N	N
25-3104	Indeterminate	Experimental		M	N	N	45	Individual	100	N/A	PreDNased	Nextera	Y	Y	N	N
25-3105	Indeterminate	Experimental	1	M	N	N	46	Pooled	50	300	PreDNased	TruSeq	Y	N	N	N
25-3114	Indeterminate	Experimental		F	N	N	21	Individual	100	N/A	PreDNased	Nextera	N	N	N	N
25-3122	Indeterminate	Experimental	1	F	N	N	23	Pooled	50	300	PreDNased	TruSeq	Y	N	N	N
25-3128	Indeterminate	Experimental	1	F	Y	N	34	Pooled	50	200	PreDNased	TruSeq	N	N	N	N
25-3133	Indeterminate	Experimental	2	M	N	N	36	Pooled	50	200	PreDNased	TruSeq	N	N	N	N
25-3166	Indeterminate	Experimental		F	N	Y	33	Individual	100	N/A	PreDNased	Nextera	Y	Y	Y	N
25-3736	Indeterminate	Experimental		F	N	N	28	Individual	100	N/A	PreDNased	Nextera	N	Y	N	N
27-3203	Indeterminate	Experimental		F	N	No Data	41	Individual	100	N/A	PreDNased	Nextera	N	Y	N	N
31-3232	Indeterminate	Experimental	1	F	Y	N	59	Pooled	50	300	PreDNased	TruSeq	N	N	N	N
33-3251	Hepatitis B	Control	1	M	Y	N	18	Pooled	25	155	PreDNased	TruSeq	Y	N	N	N
33-3254	Indeterminate	Experimental	1	F	Y	Y	18	Pooled	50	300	PreDNased	TruSeq	N	N	N	N
34-3270	Indeterminate	Experimental	1	F	N	N	46	Pooled	50	300	PreDNased	TruSeq	N	N	N	N
34-3283	Indeterminate	Experimental		M	N	N	65	Individual	100	N/A	PreDNased	Nextera	N	Y	N	N
34-4254	Indeterminate	Experimental		F	N	N	18	Individual	100	N/A	PreDNased	Nextera	Y	Y	N	N
35-3325	Indeterminate	Experimental	2	F	N	N	24	Pooled	25	155	PreDNased	TruSeq	Y	N	N	N
35-3337	Indeterminate	Experimental	1	M	N	N	39	Pooled	50	300	PreDNased	TruSeq	Y	N	N	N
35-3344	Indeterminate	Experimental	1	F	N	Y	34	Pooled	50	300	PreDNased	TruSeq	N	N	N	N
35-3347	Indeterminate	Experimental	1	F	N	Y	48	Pooled	50	300	PreDNased	TruSeq	N	N	N	N
35-3348	Indeterminate	Experimental		M	N	N	32	Individual	100	N/A	PreDNased	Nextera	N	N	N	N
35-3354	Indeterminate	Experimental		F	N	N	60	Individual	100	N/A	PreDNased	Nextera	Y	Y	N	N
36-3364	Indeterminate	Experimental	1	F	N	Y	25	Pooled; Individual	50; 100	300; N/A	PreDNased	TruSeq; Nextera	N	Y	N	N
36-3992	Indeterminate	Experimental		F	N	N	46	Individual	100	N/A	PreDNased	Nextera	N	N	N	N
36-4210	Indeterminate	Experimental		M	N	N	23	Individual	100	N/A	PreDNased	Nextera	N	Y	N	N
37-3389	Indeterminate	Experimental		M	Y	Y	23	Individual	100	N/A	PreDNased	Nextera	N	Y	N	N
37-3390	Indeterminate	Experimental	1	M	N	Y	21	Pooled	50	300	PreDNased	TruSeq	Y	N	N	N
37-3393	Indeterminate	Experimental	1	F	N	N	51	Pooled	50	300	PreDNased	TruSeq	N	N	N	N
37-3400	Indeterminate	Experimental	1	M	N	N	47	Pooled	50	300	PreDNased	TruSeq	Y	N	N	N
37-3409	Indeterminate	Experimental	1	F	N	N	68	Pooled	50	300	PreDNased	TruSeq	Y	N	N	N
37-3424	Indeterminate	Experimental	1	F	N	N	51	Pooled	50	300	PreDNased	TruSeq	Y	N	N	N
37-3452	Indeterminate	Experimental		M	N	N	44	Individual	100	N/A	PreDNased	Nextera	N	N	N	N
37-3453	Indeterminate	Experimental	1	M	N	Y	61	Pooled; Individual	50; 100	300; N/A	PreDNased	TruSeq; Nextera	Y	Y	N	N
37-3464	Indeterminate	Experimental		M	N	No Data	36	Individual	100	N/A	PreDNased	Nextera	N	Y	N	N
37-3469	Indeterminate	Experimental		M	N	Y	46	Individual	100	N/A	PreDNased	Nextera	N	Y	N	N
37-3479	Indeterminate	Experimental		M	N	N	61	Individual	100	N/A	PreDNased	Nextera	N	N	N	N
37-3754	Indeterminate	Experimental		F	N	Y	34	Individual	100	N/A	PreDNased	Nextera	N	Y	N	N
37-4056	Drug induced hepatitis	Control		F	N	Y	61	Individual	100	N/A	PreDNased	Nextera	N	Y	N	N
37-4067	Indeterminate	Experimental		M	N	N	53	Individual	100	N/A	PreDNased	Nextera	Y	Y	N	N
37-4121	Indeterminate	Experimental		M	N	Y	52	Individual	100	N/A	PreDNased	Nextera	Y	Y	Y	N
37-4141	Indeterminate	Experimental		M	N	N	62	Individual	100	N/A	PreDNased	Nextera	N	Y	N	N
38-3509	Indeterminate	Experimental	1	F	N	N	51	Pooled	50	250	PreDNased	TruSeq	Y	N	N	N
38-3529	Indeterminate	Experimental	1	M	N	Y	50	Pooled	50	250	PreDNased	TruSeq	Y	N	N	N
38-3540	Indeterminate	Experimental	1	M	N	N	44	Pooled	50	250	PreDNased	TruSeq	Y	N	N	N
38-3559	Indeterminate	Experimental		F	Y	N	25	Individual	100	N/A	PreDNased	Nextera	N	Y	N	N
43-3569	Indeterminate	Experimental	1	F	N	N	46	Pooled	50	300	PreDNased	TruSeq	Y	N	N	N
43-3578	Indeterminate	Experimental	1	M	N	Y	62	Pooled	50	300	PreDNased	TruSeq	Y	N	N	N
45-3594	Drug-induced hepatitis	Control	1	F	Y	N	61	Pooled	50	300	PreDNased	TruSeq	N	N	N	N
46-0035	Indeterminate	Experimental		M	N	N	87	Individual	100	N/A	PreDNased	Nextera	N	Y	N	N
46-3611	Indeterminate	Experimental		F	Y	N	76	Individual	100	N/A	PreDNased	Nextera	N	Y	N	N
46-4070	Indeterminate	Experimental		F	N	Y	46	Individual	100	N/A	PreDNased	Nextera	N	Y	N	N
Supplementary Table 4. Metagenomic next-generation sequencing (mNGS) and nucleic acid testing (NAT) data from ALF study patients.

## Sheet: Supplementary Table 6-mNGS-con
Host	Family	Genus	Species	Comment
Algae	Phycodnaviridae			Reagent/lab contaminant
Bacteria	Inoviridae			Reagent/lab contaminant
Bacteria	Myoviridae			Reagent/lab contaminant
Bacteria	Podoviridae			Reagent/lab contaminant
Bacteria	Siphoviridae			Reagent/lab contaminant
Fungus	Narnaviridae			Reagent/lab contaminant
Human	Anelloviridae			Viral flora
Human	Flaviviridae	Pegivirus	GB virus C	Viral flora
Invertebrate	Baculoviridae			Reagent/lab contaminant
Invertebrate	Nimaviridae			Reagent/lab contaminant
Invertebrate	Reoviridae			Reagent/lab contaminant
Invertebrate	Iridoviridae			Reagent/lab contaminant
Plant	Tombusviridae			Reagent/lab contaminant
Plant	Virgaviridae			Reagent/lab contaminant
Plant	Alphaflexiviridae			Reagent/lab contaminant
Plant	Bromoviridae			Reagent/lab contaminant
Plant	Reoviridae			Reagent/lab contaminant
Plant	Secoviridae			Reagent/lab contaminant
Plant	Geminiviridae			Reagent/lab contaminant
Plant	Potyviridae			Reagent/lab contaminant
Protozoa	Mimiviridae			Reagent/lab contaminant
Vertebrate	Alloherpesviridae			Reagent/lab contaminant
Supplementary Table 6. Metagenomic sequences corresponding to viral flora or laboratory/reagent contamination.

## Sheet: Supplementary Table 7-primers
Target	Primer	Primer Sequence	References
Hepatitis A virus	HAV_2870-F	GACAGATTCTACATTTGGATTGG	Mackiewicz V et al. J Virol. October 2010 vol. 84 no. 19 p. 10139-10147
	HAV_3381-R	CCATTTCAAGAGTCCACACACT
Hepatitis B virus	HBV-F3	GGCCATCAGCGCATGC	Welzel TM et al. J Clin Microbiol. September 2006 vol. 44 no. 9 p 3325–3333
	HBV-R3M3	GCTGCGAGCAAAACA
Hepatitis C virus	HepC-KY80-F	GCAGAAAGCGTCTAGCCATGGCGT	Antonishyn NA et al. J Clin Microbiol. October 2005 vol. 43 no. 10 p. 5158–5163
	HepC-KY78-R	CTCGCAAGCACCCTATCAGGCAGT
Hepatitis D virus	HDV-883F	GAGATGCCATGCCGACCCGAAGAG	Casey et al. JID 1996.
	HDV-1288R	GAAGGAAGGCCCTCGAGAACAAGA
Hepatitis E virus	HEV-out-3156N-F	AAT TAT GCY CAG TAY CGR GTT G	Huang FF et al. J Clin Microbiol. April 2002 vol. 40 no. 4 p. 1326-1332
	HEV-out-3157N-R	CCC TTR TCY TGC TGM GCA TTC TC
	HEV-in-3158N-F	GTW ATG CTY TGC ATW CAT GGC T
	HEV-in-3159N-R	AGC CGA CGA AAT CAA TTC TGT C
Human herpesvirus-1	HSV2-F	CCAAGATCACCGAGAGTCTG	Miller S et al. Diagn. Microbiol and Infect. Dis. October 2014 vol. 80 Issue 2 p. 102–106
	HSV2-R	TGCAACATTCGACGAGTTTC
Human herpesvirus-4	HHV4-out-F	CGA GTC ATC TAC GGG GAC ACG GA	Pozo et al. J Viro Methods. 1998.
	HHV4-out-R	AGC ACC CCC ACA TAT CTC TTC TT
	HHV4-in-F	ACC CGG AGC CTG TTT GTA GC
	HHV4-in-R	GGA GAA GGT CTT CTC GGC CTC
Human herpesvirus-5	HHV5-HindIII-F	GGATCCGCATGGCATTCACGTATGT	Kishore J et al. J Med Microbiol. November 2004 vol. 53 no. 11 p. 1155-1160
	HHV5-HindIII-F	GAATTCAGTGGATAACCTGCGGCGA
Human herpesvirus-6	HHV6B-TAQ6E-F	CAAAGCCAAATTATCCAGAGCG	Locatelli G et al. J Clin Microbiol. November 2000 vol. 38 no. 11 p. 4042–4048
	HHV6B-TAQ6A-R	CGCTAGGTTGAGGATGATCGA
Human herpesvirus-7	HHV7-out-F	GAG GTG ATT TAT GGT GAT ACT GA	Pozo et al. J Viro Methods. 1998.
	HHV7-out-R	AAC TTT CCA ATG TAA CGT TTC TT
	HHV7-in-F	GTT ACT TTC AAA AAT GTT TGT CCC
	HHV7-in-R	GGA AAT AGG ATC TTT TCA AAT TC
	HHV7-out-F2	TAT CCC AGC TGT TTT CAT ATA GTA AC	Chan et al. J Clin Pathol. 1999.
	HHV7-out-R2	GCC TTG CGG TAG CAC TAG ATT TTT TG
	HHV7-in-F2	CAG AAA TGA TAG ACA GAT GTT GG
	HHV7-in-R2	TAG ATT TTT TGA AAA AGA TTT AAT AAC-
Human immunodeficiency virus	HIV_ALF-F	TCT GGG TTC GCA TTT TGG ACC AAC	Designed from mNGS reads
	HIV_ALF-R	TGA CAA ATA ATC CAC CTA TCC CAG TAG
	HIV-F	ATTCCCTACAATCCCCAAAGTCAAGGAGT	Huang, S. et al. Thermodynamically modulated partially double-stranded linear DNA probe design for homogeneous real-time PCR. Nucleic Acids Res 35, e101 (2007).
	HIV-R	CCCCTGCACTGTACCCCCCAATCCC
Human papillomavirus 159	Betapap-ALF-F	TTGAAACTGATGCTGCCAGA	Designed from mNGS reads
	Betapap-ALF-R	GGTGTTGATGGAGGCTTCTC
Parvovirus B19	PARVB19-F	TTC CTA TTT GGG TAT ACT TTC CCC	Designed from mNGS reads
	PARVB19-R	CCC TCC TTT GTA GAC ACT GAG TT
Supplementary Table 3. Primers used for virus-specific confirmatory nucleic acid testing (NAT) in the research laboratory. Abbreviations: mNGS, metagenomic next-generation sequencing.

## Sheet: Supplementary Table 8-mNGScount
	Total
Raw Data	1525446646
Preprocessed	1293627397
Human Matched	1096943287
Human Unmatched	196684110
NT Matched	61646201
NT Virus Matched	12769122
NT Bacteria Matched	35413758
Supplementary Table 4. Total metagenomic read counts generated in this study. Abbreviations: NT, National Center for Biotechnology Information (NCBI) nucleotide (NT) database
